# Supplementary material for: Differential intracellular trafficking of extracellular vesicles in microglia and astrocytes
Source: Cell Mol Life Sci. 2023 Jun 30;80(7):193. doi: 10.1007/s00018-023-04841-5 (PMC10313565; doi:10.1007/s00018-023-04841-5)
Supplement: Supplementary file 1 — Supplementary file1 (XLSX 2317 KB) [file 18_2023_4841_MOESM1_ESM.xlsx]

## Sheet: Sheet1
1	2	3	average	C: GOBP name	C: GOMF name	C: GOCC name	C: GOBP slim name	C: GOCC slim name	C: KEGG name	C: Pfam	C: GSEA	C: Keywords	C: Corum	N: Peptides	N: Razor + unique peptides	N: Unique peptides	N: Sequence coverage [%]	N: Unique + razor sequence coverage [%]	N: Unique sequence coverage [%]	N: Mol. weight [kDa]	N: Q-value	N: Score	N: Intensity	N: MS/MS count	T: Protein IDs	T: Majority protein IDs	T: Protein names	T: Gene names	T: id
25.0355	24.4607	24.4133	24.6365	anatomical structure formation involved in morphogenesis;biological regulation;cell cycle phase;cell cycle process;cell projection assembly;cell projection organization;cell surface receptor linked signaling pathway;cellular component assembly;cellular component assembly at cellular level;cellular component assembly involved in morphogenesis;cellular component organization;cellular component orga…	binding;catalytic activity;enzyme regulator activity;GTP binding;GTPase activity;guanyl nucleotide binding;guanyl ribonucleotide binding;hydrolase activity;hydrolase activity, acting on acid anhydrides;hydrolase activity, acting on acid anhydrides, in phosphorus-containing anhydrides;identical protein binding;nucleoside-triphosphatase activity;nucleotide binding;protein binding;protein complex sc…	actin cytoskeleton;actomyosin contractile ring;cell cortex;cell cortex part;cell division site part;cell part;cell projection;cell projection membrane;cell projection part;cell surface;chromosomal part;ciliary transition zone;cilium membrane;cilium part;cleavage furrow;condensed chromosome kinetochore;contractile ring;cytoplasm;cytoplasmic part;cytoskeletal part;cytoskeleton;exocyst;extracellular…	anatomical structure formation involved in morphogenesis;biological regulation;cellular component assembly;cellular component organization;cellular macromolecular complex assembly;cellular process;cytokinesis;developmental process;macromolecular complex assembly;metabolic process;mitosis;nuclear division;organelle fission;organelle organization;protein complex assembly;protein polymerization;regu…	cell cortex;cell part;cell projection;cell surface;cytoplasm;cytoskeleton;extracellular organelle;intracellular membrane-bounded organelle;intracellular non-membrane-bounded organelle;intracellular organelle;kinetochore;macromolecular complex;membrane;midbody;nucleolus;nucleoplasm;nucleus;organelle;plasma membrane;protein complex;synapse;vesicle		Septin	AAGCACT,MIR-520F;BAELDE_DIABETIC_NEPHROPATHY_DN;BARIS_THYROID_CANCER_DN;BLALOCK_ALZHEIMERS_DISEASE_UP;BYSTRYKH_HEMATOPOIESIS_STEM_CELL_QTL_TRANS;CAIRO_HEPATOBLASTOMA_UP;CASORELLI_ACUTE_PROMYELOCYTIC_LEUKEMIA_DN;chr2q37;CYTOPLASM;DIAZ_CHRONIC_MEYLOGENOUS_LEUKEMIA_UP;GRADE_COLON_CANCER_UP;GSE10239_NAIVE_VS_MEMORY_CD8_TCELL_DN;GSE11864_CSF1_VS_CSF1_IFNG_PAM3CYS_IN_MAC_UP;GSE12366_GC_VS_NAIVE_BCELL_U…	3D-structure;Acetylation;Cellcycle;Celldivision;Cellmembrane;Cellprojection;Centromere;Chromosome;Completeproteome;Cytoplasm;Cytoskeleton;Directproteinsequencing;GTP-binding;Kinetochore;Membrane;Mitosis;Nucleotide-binding;Phosphoprotein;Referenceproteome		2	2	2	5.8	5.8	5.8	41.525	0	2.5327	123080000	6	P42208	P42208	Septin-2	2002-09-01	442
27.4168	27.113	27.0647	27.1982	cell cycle;cell division;cellular process	binding;GTP binding;guanyl nucleotide binding;guanyl ribonucleotide binding;nucleotide binding;purine nucleotide binding;purine ribonucleoside triphosphate binding;purine ribonucleotide binding;ribonucleotide binding	cell junction;cell part;cytoplasm;cytoskeleton;intracellular non-membrane-bounded organelle;intracellular organelle;intracellular part;non-membrane-bounded organelle;organelle;synapse	cell cycle;cell division;cellular process	cell part;cytoplasm;cytoskeleton;intracellular non-membrane-bounded organelle;intracellular organelle;organelle;synapse		Septin	AATGGAG,MIR-136;AATGTGA,MIR-23A,MIR-23B;ACTGTGA,MIR-27A,MIR-27B;AGGGCCA,MIR-328;ATGAAGG,MIR-205;BRUINS_UVC_RESPONSE_VIA_TP53_GROUP_D;CACGTG_V$MYC_Q2;CACTGCC,MIR-34A,MIR-34C,MIR-449;CACTGTG,MIR-128A,MIR-128B;CAGCTG_V$AP4_Q5;CAGGTG_V$E12_Q6;CATTTCA,MIR-203;chr22q13;CTTTGT_V$LEF1_Q2;E2F3_UP.V1_UP;GGGATGC,MIR-324-5P;GGGTGGRR_V$PAX4_03;GRAESSMANN_APOPTOSIS_BY_DOXORUBICIN_UP;GSE14350_IL2RB_KO_VS_WT_TEF…	Alternativesplicing;Cellcycle;Celldivision;Celljunction;Completeproteome;Cytoplasm;Cytoskeleton;Directproteinsequencing;GTP-binding;Nucleotide-binding;Phosphoprotein;Referenceproteome;Synapse		7	7	7	22.8	22.8	22.8	38.709	0	30.243	2338200000	28	Q9Z1S5-2;Q9Z1S5	Q9Z1S5-2;Q9Z1S5	Neuronal-specific septin-3	2003-09-01	1807
28.1487	27.6604	27.6298	27.813	biological regulation;cell cycle;cell division;cellular process;regulation of biological process;regulation of cellular localization;regulation of cellular process;regulation of exocytosis;regulation of localization;regulation of secretion;regulation of transport;regulation of vesicle-mediated transport	binding;GTP binding;guanyl nucleotide binding;guanyl ribonucleotide binding;nucleotide binding;purine nucleotide binding;purine ribonucleoside triphosphate binding;purine ribonucleotide binding;ribonucleotide binding	axon part;axon terminus;cell cortex;cell part;cell projection part;clathrin-coated vesicle;coated vesicle;cytoplasmic membrane-bounded vesicle;cytoplasmic part;cytoplasmic vesicle;cytoskeleton;intracellular membrane-bounded organelle;intracellular non-membrane-bounded organelle;intracellular organelle;intracellular part;membrane;membrane-bounded organelle;membrane-bounded vesicle;neuron projectio…	biological regulation;cell cycle;cell division;cellular process;regulation of transport	cell cortex;cell part;cytoplasmic membrane-bounded vesicle;cytoskeleton;intracellular membrane-bounded organelle;intracellular non-membrane-bounded organelle;intracellular organelle;membrane;organelle;plasma membrane;synapse;vesicle	Parkinson's disease	Septin	ATGAAGG,MIR-205;BANDRES_RESPONSE_TO_CARMUSTIN_MGMT_48HR_DN;BANDRES_RESPONSE_TO_CARMUSTIN_WITHOUT_MGMT_48HR_DN;BIOCARTA_PARKIN_PATHWAY;BROWN_MYELOID_CELL_DEVELOPMENT_UP;CELL_CELL_SIGNALING;CELL_DIVISION;CELLULAR_LOCALIZATION;chr22q11;CLATHRIN_COATED_VESICLE;COATED_VESICLE;CYTOKINESIS;CYTOPLASM;CYTOPLASMIC_MEMBRANE_BOUND_VESICLE;CYTOPLASMIC_PART;CYTOPLASMIC_VESICLE;CYTOSKELETON_ORGANIZATION_AND_BIO…	Cellcycle;Celldivision;Coiledcoil;Completeproteome;Cytoplasm;Cytoskeleton;Directproteinsequencing;GTP-binding;Nucleotide-binding;Phosphoprotein;Referenceproteome		9	9	7	24.4	24.4	19.8	42.747	0	26.608	2442200000	29	Q9Z2Q6	Q9Z2Q6	Septin-5	2005-09-01	1817
26.5968	26.0621	26.2087	26.2892	cell cycle;cell division;cellular process	binding;GTP binding;guanyl nucleotide binding;guanyl ribonucleotide binding;nucleotide binding;purine nucleotide binding;purine ribonucleoside triphosphate binding;purine ribonucleotide binding;ribonucleotide binding	axon part;axon terminus;cell cortex part;cell division site part;cell part;cell projection part;chromosomal part;clathrin-coated vesicle;cleavage furrow;coated vesicle;condensed chromosome kinetochore;cytoplasmic membrane-bounded vesicle;cytoplasmic part;cytoplasmic vesicle;cytoskeletal part;intracellular membrane-bounded organelle;intracellular non-membrane-bounded organelle;intracellular organe…	cell cycle;cell division;cellular process	cell part;cytoplasmic membrane-bounded vesicle;intracellular membrane-bounded organelle;intracellular non-membrane-bounded organelle;intracellular organelle;kinetochore;macromolecular complex;midbody;organelle;protein complex;septin complex;vesicle		Septin	AACTGAC,MIR-223;ATGCTGC,MIR-103,MIR-107;BASAKI_YBX1_TARGETS_DN;BENPORATH_NANOG_TARGETS;BENPORATH_SOX2_TARGETS;BLALOCK_ALZHEIMERS_DISEASE_DN;BLALOCK_ALZHEIMERS_DISEASE_UP;CAGCACT,MIR-512-3P;CAIRO_LIVER_DEVELOPMENT_UP;CELL_DIVISION;CHIANG_LIVER_CANCER_SUBCLASS_CTNNB1_DN;chrxq24;CHYLA_CBFA2T3_TARGETS_UP;CREIGHTON_ENDOCRINE_THERAPY_RESISTANCE_3;CTTTGCA,MIR-527;CYTOKINESIS;DAVICIONI_TARGETS_OF_PAX_FOX…	Acetylation;Alternativesplicing;Cellcycle;Celldivision;Centromere;Chromosome;Coiledcoil;Completeproteome;Cytoplasm;Cytoskeleton;Directproteinsequencing;GTP-binding;Kinetochore;Nucleotide-binding;Referenceproteome		9	3	3	29.3	11.7	11.7	48.763	0	9.0626	680880000	10	Q9R1T4-2;Q9R1T4-3;Q9R1T4	Q9R1T4-2;Q9R1T4-3;Q9R1T4	Septin-6	2006-09-01	1755
28.4961	28.2145	28.2118	28.3075	anatomical structure morphogenesis;biological regulation;cell cycle;cell cycle phase;cell cycle process;cell division;cell part morphogenesis;cell projection morphogenesis;cell projection organization;cellular component assembly;cellular component morphogenesis;cellular component organization;cellular component organization at cellular level;cellular component organization or biogenesis;cellular …	binding;GTP binding;guanyl nucleotide binding;guanyl ribonucleotide binding;identical protein binding;nucleotide binding;protein binding;purine nucleotide binding;purine ribonucleoside triphosphate binding;purine ribonucleotide binding;ribonucleotide binding	actin cytoskeleton;actin filament bundle;actomyosin;axon part;axon terminus;axoneme;cell cortex;cell cortex part;cell division site part;cell part;cell projection part;chromosomal part;cleavage furrow;condensed chromosome kinetochore;cytoplasm;cytoplasmic part;cytoskeletal part;cytoskeleton;extracellular membrane-bounded organelle;extracellular organelle;extracellular region part;extracellular ve…	anatomical structure morphogenesis;biological regulation;cell cycle;cell division;cellular component assembly;cellular component morphogenesis;cellular component organization;cellular process;developmental process;macromolecular complex assembly;mitosis;nuclear division;organelle fission;organelle organization;protein complex assembly	cell cortex;cell part;cytoplasm;cytoskeleton;extracellular organelle;intracellular membrane-bounded organelle;intracellular non-membrane-bounded organelle;intracellular organelle;kinetochore;macromolecular complex;membrane;midbody;nucleolus;nucleus;organelle;plasma membrane;protein complex;septin complex;synapse;vesicle		Septin	AAAYRNCTG_UNKNOWN;ACTIN_CYTOSKELETON;AMBROSINI_FLAVOPIRIDOL_TREATMENT_TP53;ATTCTTT,MIR-186;BAELDE_DIABETIC_NEPHROPATHY_DN;BILBAN_B_CLL_LPL_UP;BOHN_PRIMARY_IMMUNODEFICIENCY_SYNDROM_UP;BONOME_OVARIAN_CANCER_SURVIVAL_SUBOPTIMAL_DEBULKING;BURTON_ADIPOGENESIS_10;BUYTAERT_PHOTODYNAMIC_THERAPY_STRESS_DN;CAGCTG_V$AP4_Q5;CAGGTG_V$E12_Q6;CAGTGTT,MIR-141,MIR-200A;CALVET_IRINOTECAN_SENSITIVE_VS_RESISTANT_DN;…	Acetylation;Alternativesplicing;Cellcycle;Celldivision;Cellprojection;Centromere;Chromosome;Cilium;Coiledcoil;Completeproteome;Cytoplasm;Cytoskeleton;Directproteinsequencing;GTP-binding;Kinetochore;Mitosis;Nucleotide-binding;Phosphoprotein;Referenceproteome		14	14	14	39.2	39.2	39.2	50.549	0	86.556	3789000000	32	O55131;Q8C650-2;Q9DA97;Q8C650	O55131	Septin-7	2007-09-01	142
26.2534	25.9188	25.942	26.0381		binding;GTP binding;guanyl nucleotide binding;guanyl ribonucleotide binding;nucleotide binding;purine nucleotide binding;purine ribonucleoside triphosphate binding;purine ribonucleotide binding;ribonucleotide binding	cell part;cytoplasm;cytoskeleton;intracellular non-membrane-bounded organelle;intracellular organelle;intracellular part;myelin sheath;non-membrane-bounded organelle;organelle		cell part;cytoplasm;cytoskeleton;intracellular non-membrane-bounded organelle;intracellular organelle;organelle		Septin	CAIRO_HEPATOBLASTOMA_UP;chr5q31;CHYLA_CBFA2T3_TARGETS_DN;DAZARD_RESPONSE_TO_UV_SCC_DN;DOANE_RESPONSE_TO_ANDROGEN_DN;GRUETZMANN_PANCREATIC_CANCER_UP;GSE13229_IMM_VS_INTMATURE_NKCELL_UP;GSE13229_IMM_VS_MATURE_NKCELL_UP;GSE14308_TH1_VS_INDUCED_TREG_DN;GSE17721_0.5H_VS_8H_LPS_BMDM_UP;GSE17721_12H_VS_24H_CPG_BMDM_UP;GSE17721_ALL_VS_24H_PAM3CSK4_BMDM_UP;GSE17721_CTRL_VS_CPG_12H_BMDM_DN;GSE17721_CTRL_VS…	Acetylation;Alternativesplicing;Coiledcoil;Completeproteome;Cytoplasm;Cytoskeleton;Directproteinsequencing;GTP-binding;Nucleotide-binding;Phosphoprotein;Referenceproteome		7	5	5	18.9	15.4	15.4	49.812	0	13.475	859270000	16	Q8CHH9;Q8CHH9-2	Q8CHH9;Q8CHH9-2	Septin-8	2008-09-01	1217
26.8181	26.4712	26.4603	26.5832	cell cycle;cell division;cellular component assembly;cellular component organization;cellular component organization or biogenesis;cellular process;macromolecular complex assembly;macromolecular complex subunit organization;protein complex assembly;protein complex subunit organization;protein heterooligomerization;protein oligomerization	binding;GTP binding;guanyl nucleotide binding;guanyl ribonucleotide binding;nucleotide binding;purine nucleotide binding;purine ribonucleoside triphosphate binding;purine ribonucleotide binding;ribonucleotide binding	actin filament bundle;actomyosin;axon;cell junction;cell part;cell projection;cell projection part;cytoplasm;cytoskeletal part;dendritic spine;extracellular membrane-bounded organelle;extracellular organelle;extracellular region part;extracellular vesicular exosome;intracellular organelle part;intracellular part;membrane-bounded organelle;membrane-bounded vesicle;neuron projection;neuron spine;or…	cell cycle;cell division;cellular component assembly;cellular component organization;cellular process;macromolecular complex assembly;protein complex assembly	cell part;cell projection;cytoplasm;extracellular organelle;neuron projection;organelle;synapse;vesicle		Septin	ACEVEDO_LIVER_CANCER_UP;ACEVEDO_NORMAL_TISSUE_ADJACENT_TO_LIVER_TUMOR_UP;ACTGTAG,MIR-139;ACTIN_CYTOSKELETON;AGCATTA,MIR-155;AGTCTAG,MIR-151;ATGAAGG,MIR-205;BAELDE_DIABETIC_NEPHROPATHY_DN;BALDWIN_PRKCI_TARGETS_UP;BOQUEST_STEM_CELL_CULTURED_VS_FRESH_UP;BROWNE_HCMV_INFECTION_20HR_DN;BROWNE_HCMV_INFECTION_24HR_DN;BRUINS_UVC_RESPONSE_LATE;CACCAGC,MIR-138;CAGGTG_V$E12_Q6;CAMP_UP.V1_DN;CATGTAA,MIR-496;C…	Acetylation;Alternativesplicing;Cellcycle;Celldivision;Celljunction;Cellprojection;Coiledcoil;Completeproteome;Cytoplasm;Cytoskeleton;Directproteinsequencing;GTP-binding;Nucleotide-binding;Referenceproteome;Synapse		14	14	8	39.1	39.1	21.4	48.964	0	68.192	2208300000	44	Q8C1B7-3;Q8C1B7-2;Q8C1B7	Q8C1B7-3;Q8C1B7-2;Q8C1B7	Septin-11	2011-09-01	1177
24.5553	24.0459	24.0683	24.2232	cellular macromolecule metabolic process;cellular metabolic process;cellular process;cellular protein metabolic process;'de novo' posttranslational protein folding;'de novo' protein folding;macromolecule metabolic process;metabolic process;primary metabolic process;protein folding;protein metabolic process	binding;selenium binding	cell part;cytoplasmic part;endoplasmic reticulum lumen;endoplasmic reticulum part;extracellular membrane-bounded organelle;extracellular organelle;extracellular region part;extracellular vesicular exosome;intracellular organelle lumen;intracellular organelle part;intracellular part;membrane-bounded organelle;membrane-bounded vesicle;membrane-enclosed lumen;organelle;organelle lumen;organelle part…	cellular metabolic process;cellular process;macromolecule metabolic process;metabolic process;primary metabolic process;protein folding;protein metabolic process	cell part;extracellular organelle;organelle;vesicle		Sep15_SelM	AACTTT_UNKNOWN;ACEVEDO_LIVER_CANCER_UP;BLALOCK_ALZHEIMERS_DISEASE_DN;BURTON_ADIPOGENESIS_7;BYSTRYKH_HEMATOPOIESIS_STEM_CELL_QTL_TRANS;CAGCTTT,MIR-320;CELLULAR_MACROMOLECULE_METABOLIC_PROCESS;CELLULAR_PROTEIN_METABOLIC_PROCESS;CHARAFE_BREAST_CANCER_LUMINAL_VS_BASAL_DN;CHIARADONNA_NEOPLASTIC_TRANSFORMATION_KRAS_CDC25_UP;chr1p31;CTTTGTA,MIR-524;CYTOPLASM;CYTOPLASMIC_PART;DIAZ_CHRONIC_MEYLOGENOUS_LEU…	Completeproteome;Endoplasmicreticulum;Referenceproteome;Selenocysteine;Signal		3	3	3	23.5	23.5	23.5	17.806	0	10.45	118250000	6	Q9ERR7	Q9ERR7	15 kDa selenoprotein	2015-09-01	1653
23.6932	22.9759	23.1455	23.2715	biological regulation;embryo implantation;negative regulation of catalytic activity;negative regulation of endopeptidase activity;negative regulation of hydrolase activity;negative regulation of molecular function;negative regulation of peptidase activity;regulation of biological process;regulation of catalytic activity;regulation of endopeptidase activity;regulation of hydrolase activity;regulat…	endopeptidase inhibitor activity;endopeptidase regulator activity;enzyme inhibitor activity;enzyme regulator activity;peptidase inhibitor activity;peptidase regulator activity;serine-type endopeptidase inhibitor activity	extracellular region;extracellular region part;extracellular space	biological regulation	extracellular region;extracellular space		A2M;A2M_comp;A2M_N;A2M_N_2;A2M_recep;Thiol-ester_cl	ABE_VEGFA_TARGETS;ABRAHAM_ALPC_VS_MULTIPLE_MYELOMA_UP;ACEVEDO_LIVER_TUMOR_VS_NORMAL_ADJACENT_TISSUE_DN;ACEVEDO_NORMAL_TISSUE_ADJACENT_TO_LIVER_TUMOR_UP;ATF2_S_UP.V1_DN;BENPORATH_CYCLING_GENES;BENPORATH_PROLIFERATION;BMI1_DN_MEL18_DN.V1_DN;BOQUEST_STEM_CELL_CULTURED_VS_FRESH_UP;CAIRO_LIVER_DEVELOPMENT_DN;CERVERA_SDHB_TARGETS_2;CHESLER_BRAIN_D6MIT150_QTL_CIS;chr12p13;COLIN_PILOCYTIC_ASTROCYTOMA_VS_…	Baitregion;Completeproteome;Directproteinsequencing;Disulfidebond;Glycoprotein;Proteaseinhibitor;Referenceproteome;Secreted;Serineproteaseinhibitor;Signal;Thioesterbond		3	3	3	2.7	2.7	2.7	165.85	0	11.77	79505000	7	Q61838	Q61838	Alpha-2-macroglobulin;Alpha-2-macroglobulin 165 kDa subunit;Alpha-2-macroglobulin 35 kDa subunit	A2m	909
25.2103	25.0404	25.3874	25.2127	alanyl-tRNA aminoacylation;amine metabolic process;amino acid activation;anatomical structure development;biological regulation;carboxylic acid metabolic process;cellular amine metabolic process;cellular amino acid metabolic process;cellular ketone metabolic process;cellular macromolecule metabolic process;cellular metabolic process;cellular nitrogen compound metabolic process;cellular process;ce…	adenyl nucleotide binding;adenyl ribonucleotide binding;alanine-tRNA ligase activity;amine binding;amino acid binding;aminoacyl-tRNA editing activity;aminoacyl-tRNA ligase activity;ATP binding;binding;carboxylic acid binding;carboxylic ester hydrolase activity;catalytic activity;cation binding;hydrolase activity;hydrolase activity, acting on ester bonds;ion binding;ligase activity;ligase activity…	cell part;cytoplasm;extracellular membrane-bounded organelle;extracellular organelle;extracellular region part;extracellular vesicular exosome;intracellular part;membrane;membrane-bounded organelle;membrane-bounded vesicle;organelle;vesicle	amine metabolic process;anatomical structure development;biological regulation;cellular amino acid metabolic process;cellular ketone metabolic process;cellular metabolic process;cellular nitrogen compound metabolic process;cellular process;developmental process;macromolecule metabolic process;macromolecule modification;metabolic process;molting cycle;multicellular organismal process;neurological …	cell part;cytoplasm;extracellular organelle;membrane;organelle;vesicle	Aminoacyl-tRNA biosynthesis	DHHA1;tRNA_SAD;tRNA-synt_2c	ACEVEDO_NORMAL_TISSUE_ADJACENT_TO_LIVER_TUMOR_DN;AMINE_METABOLIC_PROCESS;AMINO_ACID_AND_DERIVATIVE_METABOLIC_PROCESS;AMINO_ACID_METABOLIC_PROCESS;BAE_BRCA1_TARGETS_UP;BHATI_G2M_ARREST_BY_2METHOXYESTRADIOL_DN;BIOPOLYMER_METABOLIC_PROCESS;BIOSYNTHETIC_PROCESS;BLUM_RESPONSE_TO_SALIRASIB_UP;BUYTAERT_PHOTODYNAMIC_THERAPY_STRESS_UP;CAIRO_HEPATOBLASTOMA_CLASSES_UP;CAMP_UP.V1_UP;CARBOXYLIC_ACID_METABOLIC…	Acetylation;Aminoacyl-tRNAsynthetase;ATP-binding;Completeproteome;Cytoplasm;Ligase;Metal-binding;Nucleotide-binding;Phosphoprotein;Proteinbiosynthesis;Referenceproteome;RNA-binding;tRNA-binding;Ublconjugation;Zinc		3	3	3	4	4	4	106.91	0	8.2241	296740000	8	Q8BGQ7	Q8BGQ7	Alanine--tRNA ligase, cytoplasmic	Aars	1093
27.3392	26.8809	26.9142	27.0448	adult behavior;amine metabolic process;behavior;behavioral response to cocaine;biological regulation;carboxylic acid metabolic process;catabolic process;cellular amine metabolic process;cellular amino acid metabolic process;cellular catabolic process;cellular ketone metabolic process;cellular metabolic process;cellular nitrogen compound metabolic process;cellular process;copulation;gamma-aminobut…	(S)-3-amino-2-methylpropionate transaminase activity;4-aminobutyrate transaminase activity;binding;catalytic activity;cation binding;cofactor binding;enzyme binding;identical protein binding;ion binding;iron-sulfur cluster binding;metal cluster binding;metal ion binding;protein binding;protein dimerization activity;protein homodimerization activity;pyridoxal phosphate binding;succinate-semialdehy…	4-aminobutyrate transaminase complex;cell part;cell projection;cytoplasmic part;extracellular membrane-bounded organelle;extracellular organelle;extracellular region part;extracellular vesicular exosome;intracellular membrane-bounded organelle;intracellular organelle;intracellular organelle lumen;intracellular organelle part;intracellular part;macromolecular complex;membrane-bounded organelle;mem…	amine metabolic process;behavior;biological regulation;catabolic process;cellular amino acid metabolic process;cellular ketone metabolic process;cellular metabolic process;cellular nitrogen compound metabolic process;cellular process;metabolic process;multicellular organismal process;multi-organism process;neurotransmitter metabolic process;nitrogen compound metabolic process;organic acid metabol…	cell part;cell projection;extracellular organelle;intracellular membrane-bounded organelle;intracellular organelle;macromolecular complex;mitochondrion;neuron projection;organelle;protein complex;vesicle	Alanine, aspartate and glutamate metabolism;beta-Alanine metabolism;Butanoate metabolism;Propanoate metabolism;Valine, leucine and isoleucine degradation	Aminotran_3	AFFAR_YY1_TARGETS_UP;BEHAVIOR;BLALOCK_ALZHEIMERS_DISEASE_DN;BROWNE_HCMV_INFECTION_18HR_UP;BROWNE_HCMV_INFECTION_20HR_UP;BROWNE_HCMV_INFECTION_24HR_UP;BROWNE_HCMV_INFECTION_4HR_UP;CAIRO_HEPATOBLASTOMA_DN;CHARAFE_BREAST_CANCER_LUMINAL_VS_MESENCHYMAL_UP;CHIANG_LIVER_CANCER_SUBCLASS_PROLIFERATION_DN;CHICAS_RB1_TARGETS_CONFLUENT;chr16p13;COFACTOR_BINDING;CREIGHTON_ENDOCRINE_THERAPY_RESISTANCE_1;CREIGH…	Acetylation;Alternativesplicing;Aminotransferase;Completeproteome;Directproteinsequencing;Disulfidebond;Iron;Iron-sulfur;Metal-binding;Mitochondrion;Neurotransmitterdegradation;Pyridoxalphosphate;Referenceproteome;Transferase;Transitpeptide		13	13	13	37.4	37.4	37.4	56.451	0	173.92	3580600000	45	P61922;P61922-2	P61922;P61922-2	4-aminobutyrate aminotransferase, mitochondrial	Abat	588
26.6968	26.3356	26.4638	26.4987	acylglycerol catabolic process;acylglycerol metabolic process;adult behavior;adult locomotory behavior;adult walking behavior;behavior;catabolic process;cellular catabolic process;cellular lipid catabolic process;cellular lipid metabolic process;cellular metabolic process;cellular process;glycerol ether catabolic process;glycerol ether metabolic process;glycerolipid catabolic process;glycerolipid…	acylglycerol lipase activity;carboxylic ester hydrolase activity;catalytic activity;hydrolase activity;hydrolase activity, acting on ester bonds;lipase activity	alpha-amino-3-hydroxy-5-methyl-4-isoxazolepropionic acid selective glutamate receptor complex;cell part;cytoplasmic part;integral to membrane;intracellular membrane-bounded organelle;intracellular organelle;intracellular part;intrinsic to membrane;ionotropic glutamate receptor complex;macromolecular complex;membrane part;membrane-bounded organelle;mitochondrion;organelle;plasma membrane part;prot…	behavior;catabolic process;cellular lipid metabolic process;cellular metabolic process;cellular process;glycerol ether metabolic process;lipid metabolic process;metabolic process;multicellular organismal process;primary metabolic process;response to abiotic stimulus;response to external stimulus;response to stimulus;small molecule metabolic process	cell part;intracellular membrane-bounded organelle;intracellular organelle;macromolecular complex;mitochondrion;organelle;protein complex;receptor complex		Abhydrolase_5	CHARAFE_BREAST_CANCER_LUMINAL_VS_BASAL_UP;CHEN_METABOLIC_SYNDROM_NETWORK;CHICAS_RB1_TARGETS_CONFLUENT;chr20p11;GOBERT_OLIGODENDROCYTE_DIFFERENTIATION_DN;GSE10463_CD40L_AND_VA347_VS_CD40L_IN_DC_UP;GSE11924_TFH_VS_TH17_CD4_TCELL_UP;GSE12366_GC_BCELL_VS_PLASMA_CELL_DN;GSE12366_PLASMA_CELL_VS_MEMORY_BCELL_UP;GSE15750_WT_VS_TRAF6KO_DAY6_EFF_CD8_TCELL_UP;GSE2706_2H_VS_8H_R848_AND_LPS_STIM_DC_UP;GSE2778…	Alternativesplicing;Completeproteome;Glycoprotein;Hydrolase;Membrane;Mitochondrion;Referenceproteome;Transmembrane;Transmembranehelix		11	11	11	37.2	37.2	37.2	45.269	0	37.322	2436400000	32	Q99LR1;Q99LR1-2	Q99LR1;Q99LR1-2	Monoacylglycerol lipase ABHD12	Abhd12	1421
24.6412	24.5132	25.0412	24.7319	actin cytoskeleton organization;actin filament organization;actin filament-based process;actin polymerization or depolymerization;anatomical structure development;behavior;biological regulation;camera-type eye development;cell migration;cell motility;cell projection organization;cellular component movement;cellular component organization;cellular component organization at cellular level;cellular …	binding;enzyme binding;proline-rich region binding;protein binding;protein complex binding;protein domain specific binding;SH3 domain binding;ubiquitin protein ligase binding	adherens junction;anchoring junction;cell junction;cell part;cell projection;cell-cell adherens junction;cell-cell junction;cytoplasmic part;cytoskeleton;cytosol;dendrite;filopodium;intracellular non-membrane-bounded organelle;intracellular organelle;intracellular part;lamellipodium;macromolecular complex;neuron projection;non-membrane-bounded organelle;organelle;protein complex;SCAR complex	anatomical structure development;behavior;biological regulation;cell motility;cellular component movement;cellular component organization;cellular metabolic process;cellular process;cytoskeleton organization;developmental process;locomotion;macromolecule metabolic process;macromolecule modification;metabolic process;multicellular organismal process;neurological system process;organelle organizati…	cell part;cell projection;cytoskeleton;cytosol;filopodium;intracellular non-membrane-bounded organelle;intracellular organelle;macromolecular complex;neuron projection;organelle;protein complex	Regulation of actin cytoskeleton	Abi_HHR;SH3_9	AMUNDSON_POOR_SURVIVAL_AFTER_GAMMA_RADIATION_8G;ARGGGTTAA_UNKNOWN;BILD_CTNNB1_ONCOGENIC_SIGNATURE;BIOCARTA_ACTINY_PATHWAY;BIOPOLYMER_METABOLIC_PROCESS;BIOPOLYMER_MODIFICATION;CAGCTG_V$AP4_Q5;CELL_MIGRATION;CELLULAR_MACROMOLECULE_METABOLIC_PROCESS;CELLULAR_PROTEIN_METABOLIC_PROCESS;CHANDRAN_METASTASIS_TOP50_DN;CHEN_METABOLIC_SYNDROM_NETWORK;CHICAS_RB1_TARGETS_SENESCENT;chr2q33;CREIGHTON_ENDOCRINE_…	Cellprojection;Coiledcoil;Completeproteome;Cytoplasm;Cytoskeleton;Phosphoprotein;Referenceproteome;SH3domain		5	5	3	13.7	13.7	9.6	49.387	0	14.511	393030000	10	P62484	P62484	Abl interactor 2	Abi2	604
25.0078	24.0492	23.9077	24.3216	actin cytoskeleton organization;actin filament-based process;anatomical structure development;anatomical structure morphogenesis;biological regulation;brain development;cell surface receptor linked signaling pathway;cellular component organization;cellular component organization at cellular level;cellular component organization or biogenesis;cellular component organization or biogenesis at cellul…	adenyl nucleotide binding;adenyl ribonucleotide binding;ATP binding;binding;catalytic activity;enzyme activator activity;enzyme regulator activity;GTPase activator activity;GTPase regulator activity;guanyl-nucleotide exchange factor activity;kinase activity;nucleoside-triphosphatase regulator activity;nucleotide binding;phosphotransferase activity, alcohol group as acceptor;protein kinase activit…	cell junction;cell part;cytoplasmic part;cytoskeletal part;cytosol;extracellular membrane-bounded organelle;extracellular organelle;extracellular region part;extracellular vesicular exosome;intracellular organelle part;intracellular part;macromolecular complex;membrane;membrane-bounded organelle;membrane-bounded vesicle;organelle;organelle part;plasma membrane;postsynaptic density;postsynaptic me…	anatomical structure development;anatomical structure morphogenesis;biological regulation;cellular component organization;cellular metabolic process;cellular process;circulatory system process;cytoskeleton organization;developmental process;macromolecule metabolic process;macromolecule modification;metabolic process;multicellular organismal process;neurological system process;organelle organizati…	cell part;cytosol;extracellular organelle;macromolecular complex;membrane;organelle;plasma membrane;protein complex;vesicle	Chronic myeloid leukemia;Pathways in cancer	Bcr-Abl_Oligo;C2;PH;RhoGAP;RhoGEF	AACTGGA,MIR-145;AACWWCAANK_UNKNOWN;AAGCACT,MIR-520F;ACAWYAAAG_UNKNOWN;ACCTGTTG_UNKNOWN;AGUIRRE_PANCREATIC_CANCER_COPY_NUMBER_DN;ATGTTAA,MIR-302C;BARRIER_CANCER_RELAPSE_NORMAL_SAMPLE_DN;BIOCARTA_GLEEVEC_PATHWAY;BIOCARTA_INTEGRIN_PATHWAY;BIOPOLYMER_METABOLIC_PROCESS;BIOPOLYMER_MODIFICATION;BRUINS_UVC_RESPONSE_LATE;CACTGCC,MIR-34A,MIR-34C,MIR-449;CAGCAGG,MIR-370;CAGCTG_V$AP4_Q5;CAGGTG_V$E12_Q6;CAHOY…	Acetylation;Alternativesplicing;ATP-binding;Celljunction;Cellmembrane;Completeproteome;GTPaseactivation;Guanine-nucleotidereleasingfactor;Kinase;Membrane;Nucleotide-binding;Phosphoprotein;Postsynapticcellmembrane;Proto-oncogene;Referenceproteome;Serine/threonine-proteinkinase;Synapse;Transferase		2	2	2	3.4	3.4	3.4	73.548	0	4.7081	143020000	4	Q5SSL4-3;Q5SSL4-4;Q5SSL4;Q5SSL4-2;Q6PAJ1	Q5SSL4-3;Q5SSL4-4;Q5SSL4;Q5SSL4-2;Q6PAJ1	Active breakpoint cluster region-related protein;Breakpoint cluster region protein	Abr;Bcr	843
23.5717	23.2956	23.3905	23.4193	carboxylic acid metabolic process;cellular ketone metabolic process;cellular lipid metabolic process;cellular metabolic process;cellular process;cellular response to chemical stimulus;cellular response to hypoxia;cellular response to oxygen levels;cellular response to stimulus;cellular response to stress;fatty acid metabolic process;lipid metabolic process;metabolic process;monocarboxylic acid me…	acetyl-CoA C-acyltransferase activity;C-acyltransferase activity;catalytic activity;transferase activity;transferase activity, transferring acyl groups;transferase activity, transferring acyl groups other than amino-acyl groups	cell part;cytoplasmic part;extracellular membrane-bounded organelle;extracellular organelle;extracellular region part;extracellular vesicular exosome;intracellular membrane-bounded organelle;intracellular organelle;intracellular organelle part;intracellular part;membrane;membrane-bounded organelle;membrane-bounded vesicle;mitochondrial inner membrane;mitochondrial membrane;mitochondrial part;mito…	cellular ketone metabolic process;cellular lipid metabolic process;cellular metabolic process;cellular process;lipid metabolic process;metabolic process;organic acid metabolic process;primary metabolic process;response to chemical stimulus;response to stimulus;response to stress;small molecule metabolic process	cell part;extracellular organelle;intracellular membrane-bounded organelle;intracellular organelle;membrane;mitochondrion;organelle;vesicle	Benzoate degradation;Fatty acid elongation in mitochondria;Fatty acid metabolism;Valine, leucine and isoleucine degradation	Thiolase_C;Thiolase_N	ABBUD_LIF_SIGNALING_1_UP;ALCALAY_AML_BY_NPM1_LOCALIZATION_DN;BECKER_TAMOXIFEN_RESISTANCE_DN;BERENJENO_ROCK_SIGNALING_NOT_VIA_RHOA_UP;BOYAULT_LIVER_CANCER_SUBCLASS_G123_DN;BROWNE_HCMV_INFECTION_16HR_DN;BURTON_ADIPOGENESIS_6;CAGGTG_V$E12_Q6;CAIRO_HEPATOBLASTOMA_DN;CAIRO_LIVER_DEVELOPMENT_DN;CHEMNITZ_RESPONSE_TO_PROSTAGLANDIN_E2_DN;chr18q21;CYCLIN_D1_UP.V1_DN;DAIRKEE_CANCER_PRONE_RESPONSE_BPA_E2;DEL…	Acetylation;Acyltransferase;Completeproteome;Fattyacidmetabolism;Lipidmetabolism;Mitochondrion;Phosphoprotein;Referenceproteome;Transferase;Transitpeptide		2	2	2	6.5	6.5	6.5	41.829	0	4.0584	81318000	3	Q8BWT1	Q8BWT1	3-ketoacyl-CoA thiolase, mitochondrial	Acaa2	1155
23.2938	24.347	24.6099	24.0836	amine catabolic process;amine metabolic process;betaine catabolic process;betaine metabolic process;biological regulation;carboxylic acid catabolic process;carboxylic acid metabolic process;carnitine catabolic process;carnitine metabolic process;carnitine metabolic process, CoA-linked;catabolic process;cellular amine metabolic process;cellular amino acid catabolic process;cellular amino acid meta…	acyl-CoA dehydrogenase activity;acyl-CoA oxidase activity;binding;carboxylic acid binding;catalytic activity;coenzyme binding;cofactor binding;fatty acid binding;fatty-acyl-CoA binding;flavin adenine dinucleotide binding;lipid binding;long-chain-acyl-CoA dehydrogenase activity;monocarboxylic acid binding;oxidoreductase activity;oxidoreductase activity, acting on the CH-CH group of donors;oxidored…	cell part;cytoplasm;cytoplasmic part;intracellular membrane-bounded organelle;intracellular organelle;intracellular organelle lumen;intracellular organelle part;intracellular part;membrane;membrane-bounded organelle;membrane-enclosed lumen;mitochondrial matrix;mitochondrial membrane;mitochondrial part;mitochondrion;organelle;organelle lumen;organelle membrane;organelle part	amine metabolic process;biological regulation;catabolic process;cellular amino acid metabolic process;cellular component assembly;cellular component organization;cellular ketone metabolic process;cellular lipid metabolic process;cellular metabolic process;cellular nitrogen compound metabolic process;cellular process;homeostatic process;lipid metabolic process;macromolecular complex assembly;metab…	cell part;cytoplasm;intracellular membrane-bounded organelle;intracellular organelle;membrane;mitochondrion;organelle	Fatty acid metabolism;PPAR signaling pathway	Acyl-CoA_dh_1;Acyl-CoA_dh_M;Acyl-CoA_dh_N	BEGUM_TARGETS_OF_PAX3_FOXO1_FUSION_UP;BENPORATH_ES_WITH_H3K27ME3;BENPORATH_SUZ12_TARGETS;BOYAULT_LIVER_CANCER_SUBCLASS_G123_DN;BREDEMEYER_RAG_SIGNALING_VIA_ATM_NOT_VIA_NFKB_DN;BURTON_ADIPOGENESIS_10;BURTON_ADIPOGENESIS_6;BYSTRYKH_HEMATOPOIESIS_STEM_CELL_AND_BRAIN_QTL_CIS;BYSTRYKH_HEMATOPOIESIS_STEM_CELL_QTL_CIS;CAIRO_HEPATOBLASTOMA_DN;CHIANG_LIVER_CANCER_SUBCLASS_PROLIFERATION_DN;chr2q34;GOTZMANN…	Acetylation;Completeproteome;FAD;Fattyacidmetabolism;Flavoprotein;Lipidmetabolism;Mitochondrion;Oxidoreductase;Referenceproteome;Transitpeptide		4	4	4	11.2	11.2	11.2	47.907	0	6.4127	151550000	4	P51174	P51174	Long-chain specific acyl-CoA dehydrogenase, mitochondrial	Acadl	500
25.8366	25.3579	25.3676	25.5207	adipose tissue development;anatomical structure development;brain development;cellular component assembly;cellular component organization;cellular component organization or biogenesis;developmental process;liver development;macromolecular complex assembly;macromolecular complex subunit organization;metanephric proximal convoluted tubule development;organ development;protein complex assembly;prote…	acetyl-CoA C-acetyltransferase activity;acetyl-CoA C-acyltransferase activity;acetyltransferase activity;binding;C-acetyltransferase activity;C-acyltransferase activity;catalytic activity;cation binding;coenzyme binding;cofactor binding;ion binding;metal ion binding;transferase activity;transferase activity, transferring acyl groups;transferase activity, transferring acyl groups other than amino-…	cell part;cytoplasmic part;extracellular membrane-bounded organelle;extracellular organelle;extracellular region part;extracellular vesicular exosome;intracellular membrane-bounded organelle;intracellular organelle;intracellular organelle lumen;intracellular organelle part;intracellular part;membrane;membrane-bounded organelle;membrane-bounded vesicle;membrane-enclosed lumen;mitochondrial inner m…	anatomical structure development;cellular component assembly;cellular component organization;developmental process;macromolecular complex assembly;protein complex assembly;response to chemical stimulus;response to endogenous stimulus;response to external stimulus;response to extracellular stimulus;response to starvation;response to stimulus;response to stress	cell part;extracellular organelle;intracellular membrane-bounded organelle;intracellular organelle;membrane;mitochondrion;organelle;vesicle	Benzoate degradation;Butanoate metabolism;Carbon fixation pathways in prokaryotes;Fatty acid metabolism;Glyoxylate and dicarboxylate metabolism;Lysine degradation;Propanoate metabolism;Pyruvate metabolism;Synthesis and degradation of ketone bodies;Terpenoid backbone biosynthesis;Tryptophan metabolism;Two-component system;Valine, leucine and isoleucine degradation	Thiolase_C;Thiolase_N	ACETYLTRANSFERASE_ACTIVITY;ACEVEDO_LIVER_CANCER_DN;ALCALAY_AML_BY_NPM1_LOCALIZATION_DN;BLALOCK_ALZHEIMERS_DISEASE_DN;BOYAULT_LIVER_CANCER_SUBCLASS_G3_DN;CAIRO_HEPATOBLASTOMA_DN;CASORELLI_ACUTE_PROMYELOCYTIC_LEUKEMIA_DN;chr11q22;CYTOPLASM;CYTOPLASMIC_PART;DEURIG_T_CELL_PROLYMPHOCYTIC_LEUKEMIA_DN;DIAZ_CHRONIC_MEYLOGENOUS_LEUKEMIA_UP;DURCHDEWALD_SKIN_CARCINOGENESIS_UP;ENK_UV_RESPONSE_EPIDERMIS_DN;FL…	Acetylation;Acyltransferase;Completeproteome;Directproteinsequencing;Metal-binding;Mitochondrion;Potassium;Referenceproteome;Transferase;Transitpeptide		7	7	7	26.7	26.7	26.7	44.816	0	33.751	453360000	15	Q8QZT1	Q8QZT1	Acetyl-CoA acetyltransferase, mitochondrial	Acat1	1253
23.1779	23.7642	23.6442	23.5288	acetylcholine catabolic process;acetylcholine metabolic process;alcohol metabolic process;amine catabolic process;amine metabolic process;anatomical structure development;biological adhesion;biological regulation;biosynthetic process;catabolic process;cell adhesion;cell development;cellular amine metabolic process;cellular biogenic amine catabolic process;cellular biogenic amine metabolic process…	acetylcholine binding;acetylcholinesterase activity;amine binding;binding;carboxylic ester hydrolase activity;catalytic activity;cholinesterase activity;collagen binding;extracellular matrix binding;hydrolase activity;hydrolase activity, acting on ester bonds;identical protein binding;laminin binding;neurotransmitter binding;protein binding;protein dimerization activity;protein homodimerization a…	anchored to membrane;basal lamina;cell junction;cell part;cell surface;cytoplasmic part;extracellular matrix part;extracellular region;extracellular region part;extracellular space;Golgi apparatus;intracellular membrane-bounded organelle;intracellular organelle;intracellular part;intrinsic to membrane;membrane;membrane part;membrane-bounded organelle;neuromuscular junction;organelle;perinuclear r…	alcohol metabolic process;amine metabolic process;anatomical structure development;biological adhesion;biological regulation;biosynthetic process;catabolic process;cell adhesion;cell development;cellular component assembly;cellular component organization;cellular membrane organization;cellular metabolic process;cellular nitrogen compound metabolic process;cellular process;developmental process;en…	cell part;cell surface;extracellular region;extracellular space;Golgi apparatus;intracellular membrane-bounded organelle;intracellular organelle;membrane;organelle;plasma membrane;synapse	Glycerophospholipid metabolism	AChE_tetra;COesterase	AGCTCCT,MIR-28;AMYLOID_PRECURSOR_PROTEIN_METABOLIC_PROCESS;ANATOMICAL_STRUCTURE_DEVELOPMENT;BIOPOLYMER_METABOLIC_PROCESS;BLALOCK_ALZHEIMERS_DISEASE_DN;BONE_REMODELING;BROWNE_HCMV_INFECTION_1HR_DN;BROWNE_HCMV_INFECTION_48HR_DN;CARBOXYLESTERASE_ACTIVITY;CCTGTGA,MIR-513;CELL_DEVELOPMENT;CELL_PROLIFERATION_GO_0008283;CELLULAR_LOCALIZATION;CELLULAR_MACROMOLECULE_METABOLIC_PROCESS;CELLULAR_PROTEIN_META…	3D-structure;Alternativesplicing;Celljunction;Cellmembrane;Completeproteome;Disulfidebond;Glycoprotein;GPI-anchor;Hydrolase;Lipoprotein;Membrane;Neurotransmitterdegradation;Referenceproteome;Secreted;Serineesterase;Signal;Synapse		3	3	3	5.4	5.4	5.4	68.168	0	4.4436	92858000	5	P21836	P21836	Acetylcholinesterase	Ache	341
26.0761	25.4125	25.5764	25.6883	acetyl-CoA biosynthetic process;acetyl-CoA metabolic process;biosynthetic process;carbohydrate metabolic process;cellular biosynthetic process;cellular carbohydrate metabolic process;cellular metabolic process;cellular process;coenzyme biosynthetic process;coenzyme metabolic process;cofactor biosynthetic process;cofactor metabolic process;lipid biosynthetic process;lipid metabolic process;metabol…	acid-thiol ligase activity;adenyl nucleotide binding;adenyl ribonucleotide binding;ATP binding;ATP citrate synthase activity;binding;catalytic activity;cation binding;CoA-ligase activity;cofactor binding;ion binding;ligase activity;ligase activity, forming carbon-sulfur bonds;metal ion binding;nucleotide binding;purine nucleotide binding;purine ribonucleoside triphosphate binding;purine ribonucle…	cell part;cytoplasm;cytoplasmic part;extracellular membrane-bounded organelle;extracellular organelle;extracellular region part;extracellular vesicular exosome;intracellular;intracellular membrane-bounded organelle;intracellular organelle;intracellular organelle part;intracellular part;membrane;membrane-bounded organelle;membrane-bounded vesicle;mitochondrion;nuclear part;nucleoplasm;organelle;or…	biosynthetic process;carbohydrate metabolic process;cellular metabolic process;cellular process;cofactor metabolic process;lipid metabolic process;metabolic process;primary metabolic process	cell part;cytoplasm;extracellular organelle;intracellular;intracellular membrane-bounded organelle;intracellular organelle;membrane;mitochondrion;nucleoplasm;organelle;plasma membrane;vesicle	Carbon fixation pathways in prokaryotes;Citrate cycle (TCA cycle)	ATP-grasp_2;Citrate_synt;CoA_binding;Ligase_CoA	ACEVEDO_LIVER_CANCER_UP;ACEVEDO_LIVER_TUMOR_VS_NORMAL_ADJACENT_TISSUE_UP;AGUIRRE_PANCREATIC_CANCER_COPY_NUMBER_UP;AKL_HTLV1_INFECTION_UP;BILD_SRC_ONCOGENIC_SIGNATURE;BLUM_RESPONSE_TO_SALIRASIB_DN;BOQUEST_STEM_CELL_CULTURED_VS_FRESH_UP;BOYAULT_LIVER_CANCER_SUBCLASS_G123_UP;CACGTG_V$MYC_Q2;CAGGTG_V$E12_Q6;CAIRO_HEPATOBLASTOMA_CLASSES_UP;CAIRO_HEPATOBLASTOMA_UP;CARBOHYDRATE_METABOLIC_PROCESS;CARBOXY…	Acetylation;ATP-binding;Completeproteome;Cytoplasm;Isopeptidebond;Lipidbiosynthesis;Lipidmetabolism;Magnesium;Metal-binding;Nucleotide-binding;Phosphoprotein;Referenceproteome;Transferase;Ublconjugation		16	16	16	22	22	22	119.73	0	49.521	1408100000	37	Q91V92	Q91V92	ATP-citrate synthase	Acly	1319
23.9683	23.6641	23.7215	23.7846	acetyl-CoA catabolic process;acetyl-CoA metabolic process;biological regulation;carboxylic acid metabolic process;catabolic process;cation homeostasis;cellular catabolic process;cellular cation homeostasis;cellular chemical homeostasis;cellular homeostasis;cellular ion homeostasis;cellular iron ion homeostasis;cellular ketone metabolic process;cellular metabolic process;cellular metal ion homeost…	4 iron, 4 sulfur cluster binding;aconitate hydratase activity;binding;carbon-oxygen lyase activity;catalytic activity;cation binding;hydro-lyase activity;ion binding;iron-responsive element binding;iron-sulfur cluster binding;lyase activity;metal cluster binding;metal ion binding;mRNA binding;nucleic acid binding;RNA binding	cell part;cytoplasm;cytoplasmic part;cytosol;endoplasmic reticulum;extracellular membrane-bounded organelle;extracellular organelle;extracellular region part;extracellular vesicular exosome;Golgi apparatus;intracellular membrane-bounded organelle;intracellular organelle;intracellular part;membrane-bounded organelle;membrane-bounded vesicle;mitochondrion;organelle;vesicle	biological regulation;catabolic process;cellular homeostasis;cellular ion homeostasis;cellular ketone metabolic process;cellular metabolic process;cellular process;cofactor metabolic process;developmental process;homeostatic process;metabolic process;multicellular organismal process;organic acid metabolic process;post-embryonic development;regulation of translation;response to chemical stimulus;r…	cell part;cytoplasm;cytosol;endoplasmic reticulum;extracellular organelle;Golgi apparatus;intracellular membrane-bounded organelle;intracellular organelle;mitochondrion;organelle;vesicle	Carbon fixation pathways in prokaryotes;Citrate cycle (TCA cycle);Glyoxylate and dicarboxylate metabolism	Aconitase;Aconitase_C	BONOME_OVARIAN_CANCER_SURVIVAL_SUBOPTIMAL_DEBULKING;BOYAULT_LIVER_CANCER_SUBCLASS_G23_DN;BROWNE_HCMV_INFECTION_20HR_DN;CARBOHYDRATE_METABOLIC_PROCESS;CARBON_OXYGEN_LYASE_ACTIVITY;CARBOXYLIC_ACID_METABOLIC_PROCESS;CELLULAR_CARBOHYDRATE_METABOLIC_PROCESS;CHENG_RESPONSE_TO_NICKEL_ACETATE;chr9p21;CYTOPLASM;CYTOPLASMIC_PART;CYTOSOL;DAVICIONI_MOLECULAR_ARMS_VS_ERMS_UP;DIAZ_CHRONIC_MEYLOGENOUS_LEUKEMIA_…	4Fe-4S;Completeproteome;Cytoplasm;Iron;Iron-sulfur;Lyase;Metal-binding;Referenceproteome;RNA-binding;Tricarboxylicacidcycle		5	5	5	7.4	7.4	7.4	98.124	0	8.562	200230000	9	P28271	P28271	Cytoplasmic aconitate hydratase	Aco1	376
28.0259	27.694	27.6197	27.7799	acetyl-CoA catabolic process;acetyl-CoA metabolic process;carboxylic acid metabolic process;catabolic process;cellular catabolic process;cellular ketone metabolic process;cellular metabolic process;cellular process;citrate metabolic process;coenzyme catabolic process;coenzyme metabolic process;cofactor catabolic process;cofactor metabolic process;isocitrate metabolic process;metabolic process;org…	3 iron, 4 sulfur cluster binding;4 iron, 4 sulfur cluster binding;aconitate hydratase activity;binding;carbon-oxygen lyase activity;catalytic activity;cation binding;hydro-lyase activity;ion binding;iron ion binding;iron-sulfur cluster binding;lyase activity;metal cluster binding;metal ion binding;transition metal ion binding	cell part;cytoplasmic part;intracellular membrane-bounded organelle;intracellular organelle;intracellular part;membrane-bounded organelle;mitochondrion;myelin sheath;nucleus;organelle	catabolic process;cellular ketone metabolic process;cellular metabolic process;cellular process;cofactor metabolic process;metabolic process;organic acid metabolic process;small molecule metabolic process	cell part;intracellular membrane-bounded organelle;intracellular organelle;mitochondrion;nucleus;organelle	Carbon fixation pathways in prokaryotes;Citrate cycle (TCA cycle);Glyoxylate and dicarboxylate metabolism	Aconitase;Aconitase_C	AEROBIC_RESPIRATION;BENPORATH_MYC_TARGETS_WITH_EBOX;BENPORATH_NANOG_TARGETS;BENPORATH_SOX2_TARGETS;BIOCARTA_KREB_PATHWAY;BLALOCK_ALZHEIMERS_DISEASE_DN;BURTON_ADIPOGENESIS_5;CAMP_UP.V1_UP;CARBOHYDRATE_METABOLIC_PROCESS;CARBOXYLIC_ACID_METABOLIC_PROCESS;CATABOLIC_PROCESS;CATION_BINDING;CATTTCA,MIR-203;CELLULAR_CARBOHYDRATE_METABOLIC_PROCESS;CELLULAR_CATABOLIC_PROCESS;CELLULAR_RESPIRATION;chr22q13;C…	4Fe-4S;Acetylation;Completeproteome;Directproteinsequencing;Iron;Iron-sulfur;Isopeptidebond;Lyase;Metal-binding;Mitochondrion;Phosphoprotein;Pyrrolidonecarboxylicacid;Referenceproteome;Transitpeptide;Tricarboxylicacidcycle;Ublconjugation		23	23	23	35.3	35.3	35.3	85.462	0	104.67	6706900000	68	Q99KI0	Q99KI0	Aconitate hydratase, mitochondrial	Aco2	1406
25.3237	25.2097	25.6003	25.3779	cellular component assembly;cellular component organization;cellular component organization or biogenesis;macromolecular complex assembly;macromolecular complex subunit organization;metabolic process;protein complex assembly;protein complex subunit organization;protein homooligomerization;protein homotetramerization;protein oligomerization;protein tetramerization	acyl-CoA hydrolase activity;catalytic activity;CoA hydrolase activity;hydrolase activity;hydrolase activity, acting on ester bonds;thiolester hydrolase activity	cell part;cytoplasmic part;cytoskeletal part;cytosol;extracellular membrane-bounded organelle;extracellular organelle;extracellular region part;extracellular vesicular exosome;intracellular membrane-bounded organelle;intracellular non-membrane-bounded organelle;intracellular organelle;intracellular organelle part;intracellular part;membrane-bounded organelle;membrane-bounded vesicle;mitochondrion…	cellular component assembly;cellular component organization;macromolecular complex assembly;metabolic process;protein complex assembly	cell part;cytosol;extracellular organelle;intracellular membrane-bounded organelle;intracellular non-membrane-bounded organelle;intracellular organelle;mitochondrion;nucleus;organelle;vesicle		4HBT	BLALOCK_ALZHEIMERS_DISEASE_DN;BONOME_OVARIAN_CANCER_SURVIVAL_OPTIMAL_DEBULKING;BRUINS_UVC_RESPONSE_LATE;BUYTAERT_PHOTODYNAMIC_THERAPY_STRESS_DN;chr6p22;FLECHNER_BIOPSY_KIDNEY_TRANSPLANT_OK_VS_DONOR_UP;FLECHNER_BIOPSY_KIDNEY_TRANSPLANT_REJECTED_VS_OK_DN;GSE13306_TREG_VS_TCONV_DN;GSE1432_6H_VS_24H_IFNG_MICROGLIA_DN;GSE14769_UNSTIM_VS_20MIN_LPS_BMDM_UP;GSE14769_UNSTIM_VS_60MIN_LPS_BMDM_UP;GSE14769_U…	3D-structure;Acetylation;Completeproteome;Cytoplasm;Cytoskeleton;Hydrolase;Mitochondrion;Nucleus;Referenceproteome		3	3	3	22.1	22.1	22.1	15.183	0	3.8397	233900000	5	Q9CQR4	Q9CQR4	Acyl-coenzyme A thioesterase 13;Acyl-coenzyme A thioesterase 13, N-terminally processed	Acot13	1476
27.5069	27.0185	27.0437	27.1897	biosynthetic process;carboxylic acid biosynthetic process;carboxylic acid catabolic process;carboxylic acid metabolic process;catabolic process;cellular biosynthetic process;cellular catabolic process;cellular ketone metabolic process;cellular lipid catabolic process;cellular lipid metabolic process;cellular metabolic process;cellular nitrogen compound metabolic process;cellular process;coenzyme …	acyl-CoA thioesterase activity;binding;carboxylic acid binding;carboxylic ester hydrolase activity;catalytic activity;CoA hydrolase activity;coenzyme binding;cofactor binding;fatty acid binding;fatty-acyl-CoA binding;hydrolase activity;hydrolase activity, acting on ester bonds;identical protein binding;lipid binding;monocarboxylic acid binding;palmitoyl-CoA hydrolase activity;protein binding;prot…	cell body;cell part;cell projection;cytoplasm;cytoplasmic part;cytosol;extracellular membrane-bounded organelle;extracellular organelle;extracellular region part;extracellular vesicular exosome;intracellular organelle part;intracellular part;membrane-bounded organelle;membrane-bounded vesicle;neuron projection;nuclear part;nucleoplasm;organelle;organelle part;vesicle	biosynthetic process;catabolic process;cellular ketone metabolic process;cellular lipid metabolic process;cellular metabolic process;cellular nitrogen compound metabolic process;cellular process;cofactor metabolic process;heterocycle metabolic process;lipid metabolic process;metabolic process;nitrogen compound metabolic process;nucleobase-containing compound metabolic process;nucleobase-containin…	cell body;cell part;cell projection;cytoplasm;cytosol;extracellular organelle;neuron projection;nucleoplasm;organelle;vesicle	Biosynthesis of unsaturated fatty acids	4HBT	ACCAAAG,MIR-9;ATGAAGG,MIR-205;BERENJENO_TRANSFORMED_BY_RHOA_UP;BILD_HRAS_ONCOGENIC_SIGNATURE;BLALOCK_ALZHEIMERS_DISEASE_DN;BONOME_OVARIAN_CANCER_POOR_SURVIVAL_DN;BONOME_OVARIAN_CANCER_SURVIVAL_SUBOPTIMAL_DEBULKING;CAGTGTT,MIR-141,MIR-200A;CHIARADONNA_NEOPLASTIC_TRANSFORMATION_CDC25_DN;CHIARADONNA_NEOPLASTIC_TRANSFORMATION_KRAS_CDC25_UP;CHICAS_RB1_TARGETS_CONFLUENT;CHICAS_RB1_TARGETS_SENESCENT;chr…	3D-structure;Acetylation;Alternativesplicing;Completeproteome;Cytoplasm;Directproteinsequencing;Hydrolase;Referenceproteome;Repeat;Serineesterase		9	9	9	32.3	32.3	32.3	42.536	0	23.464	2288300000	26	Q91V12;Q91V12-2;Q91V12-4;Q91V12-3	Q91V12;Q91V12-2;Q91V12-4;Q91V12-3	Cytosolic acyl coenzyme A thioester hydrolase	Acot7	1312
23.9195	23.3091	23.777	23.6685	apoptosis;carboxylic acid metabolic process;cell death;cellular ketone metabolic process;cellular lipid metabolic process;cellular metabolic process;cellular process;cellular process involved in reproduction;death;fatty acid metabolic process;lipid metabolic process;long-chain fatty acid metabolic process;metabolic process;monocarboxylic acid metabolic process;organic acid metabolic process;ovari…	adenyl nucleotide binding;adenyl ribonucleotide binding;ATP binding;binding;catalytic activity;fatty acid ligase activity;ligase activity;ligase activity, forming carbon-sulfur bonds;long-chain fatty acid-CoA ligase activity;nucleotide binding;purine nucleotide binding;purine ribonucleoside triphosphate binding;purine ribonucleotide binding;ribonucleotide binding;very long-chain fatty acid-CoA li…	cell part;cytoplasm;cytoplasmic membrane-bounded vesicle;cytoplasmic part;cytoplasmic vesicle;intracellular membrane-bounded organelle;intracellular organelle;intracellular part;membrane-bounded organelle;membrane-bounded vesicle;organelle;vesicle	cell death;cellular ketone metabolic process;cellular lipid metabolic process;cellular metabolic process;cellular process;death;lipid metabolic process;metabolic process;organic acid metabolic process;primary metabolic process;response to chemical stimulus;response to endogenous stimulus;response to stimulus;small molecule metabolic process	cell part;cytoplasm;cytoplasmic membrane-bounded vesicle;intracellular membrane-bounded organelle;intracellular organelle;organelle;vesicle		AMP-binding	AACTTT_UNKNOWN;chr15q23;DARWICHE_PAPILLOMA_RISK_HIGH_DN;DARWICHE_PAPILLOMA_RISK_LOW_DN;DARWICHE_SKIN_TUMOR_PROMOTER_DN;DARWICHE_SQUAMOUS_CELL_CARCINOMA_DN;DODD_NASOPHARYNGEAL_CARCINOMA_UP;DUAN_PRDM5_TARGETS;DURAND_STROMA_MAX_DN;ENK_UV_RESPONSE_EPIDERMIS_DN;GAVIN_FOXP3_TARGETS_CLUSTER_P4;GOBERT_OLIGODENDROCYTE_DIFFERENTIATION_DN;GSE10239_NAIVE_VS_MEMORY_CD8_TCELL_DN;GSE1460_CD4_THYMOCYTE_VS_THYMIC…	ATP-binding;Completeproteome;Cytoplasm;Cytoplasmicvesicle;Endoplasmicreticulum;Fattyacidmetabolism;Ligase;Lipidmetabolism;Microsome;Nucleotide-binding;Phosphoprotein;Referenceproteome		4	4	4	6.5	6.5	6.5	80.425	0	6.3686	138600000	5	Q99PU5	Q99PU5	Long-chain-fatty-acid--CoA ligase ACSBG1	Acsbg1	1439
24.2552	23.473	23.4202	23.7161	carboxylic acid metabolic process;cellular ketone metabolic process;cellular lipid metabolic process;cellular metabolic process;cellular process;fatty acid metabolic process;lipid metabolic process;metabolic process;monocarboxylic acid metabolic process;organic acid metabolic process;oxoacid metabolic process;primary metabolic process;small molecule metabolic process	adenyl nucleotide binding;adenyl ribonucleotide binding;ATP binding;binding;catalytic activity;ligase activity;nucleotide binding;purine nucleotide binding;purine ribonucleoside triphosphate binding;purine ribonucleotide binding;ribonucleotide binding	cell part;cytoplasmic part;intracellular membrane-bounded organelle;intracellular organelle;intracellular part;membrane-bounded organelle;mitochondrion;organelle	cellular ketone metabolic process;cellular lipid metabolic process;cellular metabolic process;cellular process;lipid metabolic process;metabolic process;organic acid metabolic process;primary metabolic process;small molecule metabolic process	cell part;intracellular membrane-bounded organelle;intracellular organelle;mitochondrion;organelle		AMP-binding;AMP-binding_C	AACTTT_UNKNOWN;AGUIRRE_PANCREATIC_CANCER_COPY_NUMBER_UP;chr17q21;DELYS_THYROID_CANCER_DN;GOZGIT_ESR1_TARGETS_UP;GSE12845_IGD_NEG_BLOOD_VS_PRE_GC_TONSIL_BCELL_UP;GSE12845_IGD_POS_VS_NEG_BLOOD_BCELL_DN;GSE13229_IMM_VS_INTMATURE_NKCELL_UP;GSE14308_TH2_VS_NATURAL_TREG_DN;GSE17721_0.5H_VS_12H_PAM3CSK4_BMDM_UP;GSE17721_12H_VS_24H_PAM3CSK4_BMDM_DN;GSE17721_CTRL_VS_CPG_2H_BMDM_DN;GSE17721_CTRL_VS_PAM3CSK…	Acetylation;ATP-binding;Completeproteome;Fattyacidmetabolism;Ligase;Lipidmetabolism;Mitochondrion;Nucleotide-binding;Referenceproteome;Transitpeptide		2	2	2	5	5	5	67.95	0	4.3618	76420000	6	Q8VCW8	Q8VCW8	Acyl-CoA synthetase family member 2, mitochondrial	Acsf2	1287
25.966	25.4335	25.3514	25.5836	acylglycerol metabolic process;anatomical structure development;biological regulation;biosynthetic process;carboxylic acid metabolic process;carboxylic acid transport;cell development;cell proliferation;cellular biosynthetic process;cellular developmental process;cellular ketone metabolic process;cellular lipid metabolic process;cellular metabolic process;cellular process;cellular response to che…	adenyl nucleotide binding;adenyl ribonucleotide binding;ATP binding;binding;catalytic activity;enzyme binding;fatty acid ligase activity;identical protein binding;ligase activity;ligase activity, forming carbon-sulfur bonds;long-chain fatty acid-CoA ligase activity;nucleotide binding;protein binding;protein dimerization activity;protein homodimerization activity;purine nucleotide binding;purine r…	cell part;cytoplasmic part;endoplasmic reticulum membrane;endoplasmic reticulum part;integral to membrane;intracellular membrane-bounded organelle;intracellular organelle;intracellular organelle part;intracellular part;intrinsic to membrane;membrane;membrane part;membrane-bounded organelle;microbody;microbody membrane;microbody part;mitochondrial membrane;mitochondrial outer membrane;mitochondria…	anatomical structure development;biological regulation;biosynthetic process;cell development;cell proliferation;cellular ketone metabolic process;cellular lipid metabolic process;cellular metabolic process;cellular process;developmental process;establishment of localization;glycerol ether metabolic process;lipid metabolic process;lipid transport;metabolic process;organic acid metabolic process;or…	cell part;intracellular membrane-bounded organelle;intracellular organelle;membrane;microbody;mitochondrion;nucleus;organelle	Adipocytokine signaling pathway;Fatty acid metabolism;Peroxisome;PPAR signaling pathway	AMP-binding	ACTACCT,MIR-196A,MIR-196B;BOYAULT_LIVER_CANCER_SUBCLASS_G6_UP;CHIANG_LIVER_CANCER_SUBCLASS_CTNNB1_UP;chr5q31;CTACCTC,LET-7A,LET-7B,LET-7C,LET-7D,LET-7E,LET-7F,MIR-98,LET-7G,LET-7I;DEURIG_T_CELL_PROLYMPHOCYTIC_LEUKEMIA_UP;GLI1_UP.V1_DN;GNF2_ANK1;GNF2_BNIP3L;GNF2_RAD23A;GNF2_SPTA1;GNF2_SPTB;GRESHOCK_CANCER_COPY_NUMBER_UP;GSE11057_EFF_MEM_VS_CENT_MEM_CD4_TCELL_UP;GSE11057_PBMC_VS_MEM_CD4_TCELL_DN;GS…	Alternativesplicing;ATP-binding;Completeproteome;Endoplasmicreticulum;Fattyacidmetabolism;Ligase;Lipidmetabolism;Magnesium;Membrane;Microsome;Mitochondrion;Mitochondrionoutermembrane;Nucleotide-binding;Peroxisome;Referenceproteome;Signal-anchor;Transmembrane;Transmembranehelix		3	3	3	5.2	5.2	5.2	78.016	0	10.002	239390000	7	Q91WC3;Q91WC3-2	Q91WC3;Q91WC3-2	Long-chain-fatty-acid--CoA ligase 6	Acsl6	1334
29.3375	28.2943	28.4194	28.6837	actin cytoskeleton organization;actin filament organization;actin filament-based movement;actin filament-based process;actin-mediated cell contraction;actin-myosin filament sliding;actomyosin structure organization;anatomical structure development;anatomical structure formation involved in morphogenesis;anatomical structure morphogenesis;biological regulation;cardiac muscle contraction;cardiac mu…	adenyl nucleotide binding;adenyl ribonucleotide binding;ATP binding;ATPase activity;binding;catalytic activity;cytoskeletal protein binding;enzyme binding;hydrolase activity;hydrolase activity, acting on acid anhydrides;hydrolase activity, acting on acid anhydrides, in phosphorus-containing anhydrides;kinase binding;myosin binding;nucleoside-triphosphatase activity;nucleotide binding;protein bind…	actin cytoskeleton;actin filament;actin filament bundle;actomyosin;actomyosin, actin part;adherens junction;anchoring junction;blood microparticle;cell junction;cell part;cell periphery;cell-substrate adherens junction;cell-substrate junction;contractile fiber;contractile fiber part;cytoplasm;cytoplasmic part;cytoskeletal part;cytoskeleton;extracellular membrane-bounded organelle;extracellular or…	anatomical structure development;anatomical structure formation involved in morphogenesis;anatomical structure morphogenesis;biological regulation;cell development;cell growth;cellular component assembly;cellular component movement;cellular component organization;cellular process;circulatory system process;cytoskeleton organization;developmental process;growth;metabolic process;multicellular orga…	cell part;cytoplasm;cytoskeleton;extracellular organelle;extracellular space;intracellular non-membrane-bounded organelle;intracellular organelle;macromolecular complex;membrane;organelle;plasma membrane;protein complex;vesicle	Cardiac muscle contraction;Dilated cardiomyopathy;Hypertrophic cardiomyopathy (HCM);Vascular smooth muscle contraction	Actin	ABDULRAHMAN_KIDNEY_CANCER_VHL_DN;ACEVEDO_FGFR1_TARGETS_IN_PROSTATE_CANCER_MODEL_DN;ACTIN_CYTOSKELETON;ACTIN_CYTOSKELETON_ORGANIZATION_AND_BIOGENESIS;ACTIN_FILAMENT;ACTIN_FILAMENT_BASED_PROCESS;ACTIN_FILAMENT_ORGANIZATION;ADENYL_NUCLEOTIDE_BINDING;ADENYL_RIBONUCLEOTIDE_BINDING;ADP_BINDING;AFFAR_YY1_TARGETS_UP;AGCATTA,MIR-155;AMIT_EGF_RESPONSE_480_HELA;ANASTASSIOU_CANCER_MESENCHYMAL_TRANSITION_SIGN…	3D-structure;Acetylation;ATP-binding;Completeproteome;Cytoplasm;Cytoskeleton;Directproteinsequencing;Methylation;Muscleprotein;Nucleotide-binding;Oxidation;Referenceproteome		10	1	1	23.6	4.2	4.2	42.051	0	25.861	2072700000	7	P68134;P68033;P63268;P62737	P68134;P68033;P63268;P62737	Actin, alpha skeletal muscle;Actin, alpha cardiac muscle 1;Actin, gamma-enteric smooth muscle;Actin, aortic smooth muscle	Acta1;Actc1;Actg2;Acta2	656
30.9487	30.3815	30.4256	30.5853	actin cytoskeleton organization;actin filament-based process;actomyosin structure organization;anatomical structure development;anatomical structure homeostasis;anatomical structure morphogenesis;ATP-dependent chromatin remodeling;axonogenesis;biological adhesion;biological regulation;cell adhesion;cell part morphogenesis;cell projection morphogenesis;cell projection organization;cell-cell adhesi…	adenyl nucleotide binding;adenyl ribonucleotide binding;ATP binding;binding;core promoter proximal region DNA binding;core promoter proximal region sequence-specific DNA binding;cytoskeletal protein binding;DNA binding;enhancer binding;enhancer sequence-specific DNA binding;enzyme binding;identical protein binding;kinesin binding;nitric-oxide synthase binding;nucleic acid binding;nucleotide bindi…	actin cytoskeleton;adherens junction;anchoring junction;axon;blood microparticle;cell cortex part;cell junction;cell part;cell projection;cell-substrate adherens junction;cell-substrate junction;chromatin;chromosomal part;contractile fiber;contractile fiber part;cortical cytoskeleton;costamere;cytoplasmic part;cytoskeletal part;cytoskeleton;cytosol;extracellular membrane-bounded organelle;extrace…	anatomical structure development;anatomical structure morphogenesis;biological adhesion;biological regulation;cell adhesion;cellular component morphogenesis;cellular component organization;cellular process;chromatin modification;chromatin organization;chromosome organization;cytoskeleton organization;developmental process;homeostatic process;organelle organization	cell part;cell projection;cytoskeleton;cytosol;extracellular organelle;extracellular space;histone methyltransferase complex;intracellular membrane-bounded organelle;intracellular non-membrane-bounded organelle;intracellular organelle;macromolecular complex;membrane;neuron projection;nucleus;organelle;plasma membrane;protein complex;ribonucleoprotein complex;vesicle	Adherens junction;Arrhythmogenic right ventricular cardiomyopathy (ARVC);Bacterial invasion of epithelial cells;Dilated cardiomyopathy;Focal adhesion;Hypertrophic cardiomyopathy (HCM);Leukocyte transendothelial migration;Pathogenic Escherichia coli infection;Phagosome;Phototransduction - fly;Regulation of actin cytoskeleton;Shigellosis;Tight junction;Vibrio cholerae infection;Viral myocarditis	Actin	AAANWWTGC_UNKNOWN;AACTGGA,MIR-145;AACTTT_UNKNOWN;ACEVEDO_NORMAL_TISSUE_ADJACENT_TO_LIVER_TUMOR_DN;ATGAAGG,MIR-205;BAELDE_DIABETIC_NEPHROPATHY_DN;BASSO_HAIRY_CELL_LEUKEMIA_DN;BENPORATH_MYC_TARGETS_WITH_EBOX;BERENJENO_TRANSFORMED_BY_RHOA_DN;BILANGES_RAPAMYCIN_SENSITIVE_VIA_TSC1_AND_TSC2;BIOCARTA_HIVNEF_PATHWAY;BROWNE_HCMV_INFECTION_14HR_DN;BROWNE_HCMV_INFECTION_24HR_DN;BROWNE_HCMV_INFECTION_48HR_DN…	Acetylation;ATP-binding;Completeproteome;Cytoplasm;Cytoskeleton;Directproteinsequencing;Methylation;Nucleotide-binding;Oxidation;Referenceproteome;Ublconjugation	Metallothionein-3 complex;Profilin 1 complex;Profilin 2 complex	16	16	6	50.4	50.4	22.9	41.792	0	175.62	30204000000	95	P63260;P60710	P63260;P60710	Actin, cytoplasmic 2;Actin, cytoplasmic 2, N-terminally processed;Actin, cytoplasmic 1;Actin, cytoplasmic 1, N-terminally processed	Actg1;Actb	564
26.473	25.6632	25.8614	25.9992		adenyl nucleotide binding;adenyl ribonucleotide binding;ATP binding;binding;nucleotide binding;purine nucleotide binding;purine ribonucleoside triphosphate binding;purine ribonucleotide binding;ribonucleotide binding	cell part;centrosome;cytoplasm;cytoplasmic part;cytoskeletal part;dynactin complex;extracellular membrane-bounded organelle;extracellular organelle;extracellular region part;extracellular vesicular exosome;intracellular non-membrane-bounded organelle;intracellular organelle;intracellular organelle part;intracellular part;macromolecular complex;membrane;membrane-bounded organelle;membrane-bounded …		cell part;centrosome;cytoplasm;extracellular organelle;intracellular non-membrane-bounded organelle;intracellular organelle;macromolecular complex;membrane;microtubule organizing center;organelle;protein complex;vesicle		Actin	ACCAAAG,MIR-9;ACTAYRNNNCCCR_UNKNOWN;ACTGCAG,MIR-17-3P;ACTGCCT,MIR-34B;ACTIN_CYTOSKELETON;ALFANO_MYC_TARGETS;ARGGGTTAA_UNKNOWN;BASAKI_YBX1_TARGETS_UP;BENPORATH_NANOG_TARGETS;BENPORATH_SOX2_TARGETS;BLALOCK_ALZHEIMERS_DISEASE_DN;BLALOCK_ALZHEIMERS_DISEASE_INCIPIENT_DN;BROWNE_HCMV_INFECTION_48HR_DN;BYSTRYKH_HEMATOPOIESIS_STEM_CELL_AND_BRAIN_QTL_TRANS;CACTGCC,MIR-34A,MIR-34C,MIR-449;CAFFAREL_RESPONSE_…	Acetylation;ATP-binding;Completeproteome;Cytoplasm;Cytoskeleton;Directproteinsequencing;Nitration;Nucleotide-binding;Referenceproteome		6	6	6	24.2	24.2	24.2	42.281	0	39.48	547630000	12	Q8R5C5;P61164	Q8R5C5;P61164	Beta-centractin;Alpha-centractin	Actr1b;Actr1a	1278
26.1061	25.6089	25.572	25.7623	actin cytoskeleton organization;actin filament organization;actin filament-based process;actin nucleation;anatomical structure formation involved in morphogenesis;Arp2/3 complex-mediated actin nucleation;asymmetric cell division;biological regulation;cell cycle;cell cycle cytokinesis;cell cycle process;cell division;cell projection assembly;cell projection organization;cellular component assembly…	adenyl nucleotide binding;adenyl ribonucleotide binding;ATP binding;binding;nucleotide binding;purine nucleotide binding;purine ribonucleoside triphosphate binding;purine ribonucleotide binding;ribonucleotide binding;structural constituent of cytoskeleton;structural molecule activity	actin cap;adherens junction;anchoring junction;Arp2/3 protein complex;cell cortex;cell cortex part;cell junction;cell part;cell projection;cell-substrate adherens junction;cell-substrate junction;cytoplasm;cytoplasmic part;cytoskeletal part;extracellular membrane-bounded organelle;extracellular organelle;extracellular region part;extracellular vesicular exosome;focal adhesion;intracellular organe…	anatomical structure formation involved in morphogenesis;biological regulation;cell cycle;cell division;cellular component assembly;cellular component movement;cellular component organization;cellular localization;cellular process;cytokinesis;cytoskeleton organization;developmental process;establishment of localization;establishment or maintenance of cell polarity;localization;meiotic cell cycle;…	cell cortex;cell part;cell projection;cytoplasm;extracellular organelle;macromolecular complex;membrane;organelle;protein complex;vesicle		Actin	ACTIN_CYTOSKELETON;ATGCTGG,MIR-338;BIOCARTA_ACTINY_PATHWAY;BIOCARTA_CDC42RAC_PATHWAY;BIOCARTA_MPR_PATHWAY;BIOCARTA_RHO_PATHWAY;BIOCARTA_SALMONELLA_PATHWAY;BLALOCK_ALZHEIMERS_DISEASE_DN;CASORELLI_ACUTE_PROMYELOCYTIC_LEUKEMIA_DN;CHARAFE_BREAST_CANCER_LUMINAL_VS_MESENCHYMAL_DN;CHENG_RESPONSE_TO_NICKEL_ACETATE;chr2p;CYTOSKELETAL_PART;CYTOSKELETON;DIAZ_CHRONIC_MEYLOGENOUS_LEUKEMIA_UP;ENK_UV_RESPONSE_K…	Acetylation;Actin-binding;ATP-binding;Cellprojection;Completeproteome;Cytoplasm;Cytoskeleton;Directproteinsequencing;Nucleotide-binding;Referenceproteome		6	6	6	22.3	22.3	22.3	44.76	0	17.507	725130000	13	P61161	P61161	Actin-related protein 2	Actr2	578
25.555	25.0123	25.0573	25.2082	actin cytoskeleton organization;actin filament organization;actin filament-based process;actin nucleation;anatomical structure morphogenesis;Arp2/3 complex-mediated actin nucleation;asymmetric cell division;biological regulation;cell cycle;cell cycle cytokinesis;cell cycle process;cell division;cell part morphogenesis;cell projection morphogenesis;cell projection organization;cellular component m…	adenyl nucleotide binding;adenyl ribonucleotide binding;ATP binding;binding;nucleotide binding;purine nucleotide binding;purine ribonucleoside triphosphate binding;purine ribonucleotide binding;ribonucleotide binding;structural constituent of cytoskeleton;structural molecule activity	actin filament;adherens junction;anchoring junction;Arp2/3 protein complex;brush border;cell junction;cell part;cell projection;cell-cell junction;cell-substrate adherens junction;cell-substrate junction;cytoplasmic part;cytoskeletal part;excitatory synapse;extracellular membrane-bounded organelle;extracellular organelle;extracellular region part;extracellular vesicular exosome;focal adhesion;Gol…	anatomical structure morphogenesis;biological regulation;cell cycle;cell division;cellular component morphogenesis;cellular component movement;cellular component organization;cellular localization;cellular process;cytokinesis;cytoskeleton organization;developmental process;establishment of localization;establishment or maintenance of cell polarity;localization;meiotic cell cycle;organelle localiz…	brush border;cell part;cell projection;extracellular organelle;intracellular non-membrane-bounded organelle;intracellular organelle;macromolecular complex;membrane;organelle;protein complex;synapse;vesicle		Actin	AACTGGA,MIR-145;AACTTT_UNKNOWN;ACATATC,MIR-190;ACEVEDO_LIVER_CANCER_UP;ACEVEDO_NORMAL_TISSUE_ADJACENT_TO_LIVER_TUMOR_UP;ACTIN_CYTOSKELETON;BAELDE_DIABETIC_NEPHROPATHY_DN;BENPORATH_MYC_MAX_TARGETS;BIOCARTA_ACTINY_PATHWAY;BIOCARTA_CDC42RAC_PATHWAY;BIOCARTA_MPR_PATHWAY;BIOCARTA_RHO_PATHWAY;BIOCARTA_SALMONELLA_PATHWAY;BLALOCK_ALZHEIMERS_DISEASE_DN;BRUECKNER_TARGETS_OF_MIRLET7A3_DN;CASORELLI_ACUTE_PRO…	Acetylation;Actin-binding;ATP-binding;Cellprojection;Ciliumbiogenesis/degradation;Completeproteome;Cytoplasm;Cytoskeleton;Directproteinsequencing;Nucleotide-binding;Referenceproteome		5	5	4	15.3	15.3	12.4	47.357	0	10.539	482610000	8	Q99JY9	Q99JY9	Actin-related protein 3	Actr3	1398
25.5337	25.1381	25.2086	25.2935	metabolic process	acylphosphatase activity;catalytic activity;hydrolase activity;hydrolase activity, acting on acid anhydrides;hydrolase activity, acting on acid anhydrides, in phosphorus-containing anhydrides	extracellular membrane-bounded organelle;extracellular organelle;extracellular region part;extracellular vesicular exosome;membrane-bounded organelle;membrane-bounded vesicle;organelle;vesicle	metabolic process	extracellular organelle;organelle;vesicle	Aminobenzoate degradation;Pyruvate metabolism	Acylphosphatase	BENPORATH_CYCLING_GENES;BRUECKNER_TARGETS_OF_MIRLET7A3_UP;CHICAS_RB1_TARGETS_SENESCENT;chr14q24;CONCANNON_APOPTOSIS_BY_EPOXOMICIN_DN;CSR_EARLY_UP.V1_DN;DACOSTA_UV_RESPONSE_VIA_ERCC3_COMMON_UP;DACOSTA_UV_RESPONSE_VIA_ERCC3_UP;DAVICIONI_MOLECULAR_ARMS_VS_ERMS_UP;DIAZ_CHRONIC_MEYLOGENOUS_LEUKEMIA_UP;DOUGLAS_BMI1_TARGETS_UP;EIF4E_UP;ENK_UV_RESPONSE_KERATINOCYTE_DN;GATTGGY_V$NFY_Q6_01;GRUETZMANN_PANCR…	Acetylation;Completeproteome;Hydrolase;Referenceproteome		5	5	5	55.6	55.6	55.6	11.241	0	23.052	503980000	14	P56376	P56376	Acylphosphatase-1	Acyp1	536
25.4905	25.1287	25.291	25.3034		binding;catalytic activity;cation binding;endopeptidase activity;hydrolase activity;ion binding;metal ion binding;metalloendopeptidase activity;metallopeptidase activity;peptidase activity;peptidase activity, acting on L-amino acid peptides;transition metal ion binding;zinc ion binding	cell part;integral to membrane;intrinsic to membrane;membrane part		cell part		ADAM_CR;Disintegrin;Pep_M12B_propep;Reprolysin	AAAYWAACM_V$HFH4_01;ACCAAAG,MIR-9;ACEVEDO_METHYLATED_IN_LIVER_CANCER_DN;ATGTAGC,MIR-221,MIR-222;BERTUCCI_INVASIVE_CARCINOMA_DUCTAL_VS_LOBULAR_DN;CAGGTG_V$E12_Q6;CELL_SURFACE_RECEPTOR_LINKED_SIGNAL_TRANSDUCTION_GO_0007166;chr17q21;CTAWWWATA_V$RSRFC4_Q2;CTCAGGG,MIR-125B,MIR-125A;CTGCAGY_UNKNOWN;GCANCTGNY_V$MYOD_Q6;GCCATNTTG_V$YY1_Q6;GGCAGCT,MIR-22;GGCNKCCATNK_UNKNOWN;GGCNNMSMYNTTG_UNKNOWN;GGGAGGRR_…	Cleavageonpairofbasicresidues;Completeproteome;Disulfidebond;EGF-likedomain;Glycoprotein;Membrane;Referenceproteome;Signal;Transmembrane;Transmembranehelix		3	3	3	6.6	6.6	6.6	84.134	0	7.2479	383150000	8	Q9R1V4	Q9R1V4	Disintegrin and metalloproteinase domain-containing protein 11	Adam11	1756
27.5007	26.8576	26.9256	27.0946	adult behavior;adult locomotory behavior;axon ensheathment;behavior;cell differentiation;cellular developmental process;cellular process;developmental process;ensheathment of neurons;glial cell differentiation;gliogenesis;locomotory behavior;multicellular organismal process;myelination;myelination in peripheral nervous system;neurogenesis;peripheral nervous system axon ensheathment;response to st…	binding;catalytic activity;cation binding;endopeptidase activity;hydrolase activity;ion binding;metal ion binding;metalloendopeptidase activity;metallopeptidase activity;peptidase activity;peptidase activity, acting on L-amino acid peptides;transition metal ion binding;zinc ion binding	axon;cell part;cell projection;integral to membrane;intrinsic to membrane;membrane part;neuron projection	behavior;cell differentiation;cellular process;developmental process;multicellular organismal process;response to stimulus	cell part;cell projection;neuron projection		ADAM_CR;Disintegrin;Pep_M12B_propep;Reprolysin	AACYNNNNTTCCS_UNKNOWN;ACTAYRNNNCCCR_UNKNOWN;ANATOMICAL_STRUCTURE_DEVELOPMENT;ASTON_MAJOR_DEPRESSIVE_DISORDER_UP;ATF2_S_UP.V1_DN;BENPORATH_ES_WITH_H3K27ME3;BENPORATH_MYC_MAX_TARGETS;BOQUEST_STEM_CELL_CULTURED_VS_FRESH_UP;BRUINS_UVC_RESPONSE_VIA_TP53_GROUP_A;BRUINS_UVC_RESPONSE_VIA_TP53_GROUP_B;CENTRAL_NERVOUS_SYSTEM_DEVELOPMENT;chr7q21;DANG_BOUND_BY_MYC;DODD_NASOPHARYNGEAL_CARCINOMA_DN;GAZDA_DIAMO…	Alternativesplicing;Cellprojection;Cleavageonpairofbasicresidues;Completeproteome;Disulfidebond;EGF-likedomain;Glycoprotein;Membrane;Phosphoprotein;Receptor;Referenceproteome;Signal;Transmembrane;Transmembranehelix		6	6	6	11.5	11.5	11.5	90.105	0	77.689	2196100000	21	Q9R1V6-19;Q9R1V6-6;Q9R1V6-11;Q9R1V6-14;Q9R1V6-8;Q9R1V6-15;Q9R1V6-13;Q9R1V6-10;Q9R1V6-7;Q9R1V6;Q9R1V6-16;Q9R1V6-2;Q9R1V6-17;Q9R1V6-4;Q9R1V6-5;Q9R1V6-9;Q9R1V6-1;Q9R1V6-20;Q9R1V6-21;Q9R1V6-18;Q9R1V6-12	Q9R1V6-19;Q9R1V6-6;Q9R1V6-11;Q9R1V6-14;Q9R1V6-8;Q9R1V6-15;Q9R1V6-13;Q9R1V6-10;Q9R1V6-7;Q9R1V6;Q9R1V6-16;Q9R1V6-2;Q9R1V6-17;Q9R1V6-4;Q9R1V6-5;Q9R1V6-9;Q9R1V6-1;Q9R1V6-20;Q9R1V6-21;Q9R1V6-18;Q9R1V6-12	Disintegrin and metalloproteinase domain-containing protein 22	Adam22	1757
27.3747	27.1441	27.3247	27.2812	biological adhesion;cell adhesion;cellular process	binding;catalytic activity;cation binding;endopeptidase activity;hydrolase activity;ion binding;metal ion binding;metalloendopeptidase activity;metallopeptidase activity;peptidase activity;peptidase activity, acting on L-amino acid peptides;transition metal ion binding;zinc ion binding	cell part;extracellular region;integral to membrane;intrinsic to membrane;membrane;membrane part;plasma membrane	biological adhesion;cell adhesion;cellular process	cell part;extracellular region;membrane;plasma membrane		ADAM_CR;Disintegrin;Pep_M12B_propep;Reprolysin	AACTTT_UNKNOWN;ANATOMICAL_STRUCTURE_DEVELOPMENT;BENPORATH_ES_1;BERENJENO_TRANSFORMED_BY_RHOA_DN;BLALOCK_ALZHEIMERS_DISEASE_DN;BRUINS_UVC_RESPONSE_LATE;BRUINS_UVC_RESPONSE_VIA_TP53_GROUP_B;CENTRAL_NERVOUS_SYSTEM_DEVELOPMENT;CHIARADONNA_NEOPLASTIC_TRANSFORMATION_KRAS_CDC25_DN;chr2q33;CORRE_MULTIPLE_MYELOMA_UP;DEURIG_T_CELL_PROLYMPHOCYTIC_LEUKEMIA_UP;DODD_NASOPHARYNGEAL_CARCINOMA_DN;ESC_J1_UP_EARLY.…	Alternativesplicing;Celladhesion;Cellmembrane;Cleavageonpairofbasicresidues;Completeproteome;Disulfidebond;EGF-likedomain;Glycoprotein;Membrane;Referenceproteome;Secreted;Signal;Transmembrane;Transmembranehelix		6	6	6	9.6	9.6	9.6	77.057	0	14.502	1238000000	25	Q9R1V7-4;Q9R1V7-3;Q9R1V7-2;Q9R1V7	Q9R1V7-4;Q9R1V7-3;Q9R1V7-2;Q9R1V7	Disintegrin and metalloproteinase domain-containing protein 23	Adam23	1758
24.4902	24.5086	24.9067	24.6352	activation of adenylate cyclase activity;activation of adenylate cyclase activity by dopamine receptor signaling pathway;activation of adenylate cyclase activity by G-protein signaling pathway;adenosine receptor signaling pathway;behavior;biological regulation;biosynthetic process;cAMP biosynthetic process;cAMP metabolic process;cAMP-mediated signaling;cell surface receptor linked signaling pathw…	adenyl nucleotide binding;adenyl ribonucleotide binding;adenylate cyclase activity;adenylate cyclase binding;ATP binding;binding;calcium- and calmodulin-responsive adenylate cyclase activity;catalytic activity;cation binding;cyclase activity;enzyme binding;ion binding;kinase binding;lyase activity;metal ion binding;nucleotide binding;phosphorus-oxygen lyase activity;protein binding;protein dimeri…	cell part;cell projection;cilium;integral to membrane;intrinsic to membrane;membrane;membrane part;plasma membrane;primary cilium	behavior;biological regulation;biosynthetic process;cellular metabolic process;cellular nitrogen compound metabolic process;cellular process;heterocycle metabolic process;metabolic process;multicellular organismal process;neurological system process;nitrogen compound metabolic process;nucleobase-containing compound metabolic process;nucleobase-containing small molecule metabolic process;nucleotid…	cell part;cell projection;cilium;membrane;plasma membrane	Bile secretion;Chemokine signaling pathway;Dilated cardiomyopathy;Endocrine and other factor-regulated calcium reabsorption;Gap junction;Gastric acid secretion;GnRH signaling pathway;Melanogenesis;Oocyte meiosis;Pancreatic secretion;Progesterone-mediated oocyte maturation;Purine metabolism;Salivary secretion;Taste transduction;Vascular smooth muscle contraction;Vasopressin-regulated water reabsor…	DUF1053;Guanylate_cyc	AAAGGGA,MIR-204,MIR-211;AACTTT_UNKNOWN;ACTGTGA,MIR-27A,MIR-27B;AMUNDSON_POOR_SURVIVAL_AFTER_GAMMA_RADIATION_2G;BENPORATH_CYCLING_GENES;BURTON_ADIPOGENESIS_6;BYSTRYKH_HEMATOPOIESIS_STEM_CELL_QTL_TRANS;CHARAFE_BREAST_CANCER_LUMINAL_VS_BASAL_UP;CHARAFE_BREAST_CANCER_LUMINAL_VS_MESENCHYMAL_UP;CHEN_METABOLIC_SYNDROM_NETWORK;chr12q12;chr3q13;E2F1_UP.V1_UP;GCANCTGNY_V$MYOD_Q6;GCNP_SHH_UP_EARLY.V1_UP;GOL…	Alternativesplicing;ATP-binding;cAMPbiosynthesis;Cellprojection;Cilium;Coiledcoil;Completeproteome;Glycoprotein;Lyase;Magnesium;Membrane;Metal-binding;Nucleotide-binding;Phosphoprotein;Referenceproteome;Repeat;Transmembrane;Transmembranehelix		3	3	3	2.6	2.6	2.6	148.38	0	7.3295	199860000	9	P84309-2;P84309;Q01341	P84309-2;P84309;Q01341	Adenylate cyclase type 5;Adenylate cyclase type 6	Adcy5;Adcy6	701
25.2873	24.9032	24.4735	24.888	activation of adenylate cyclase activity;biological regulation;biosynthetic process;cAMP biosynthetic process;cAMP metabolic process;cellular biosynthetic process;cellular metabolic process;cellular nitrogen compound biosynthetic process;cellular nitrogen compound metabolic process;cellular process;cellular response to stimulus;cyclic nucleotide biosynthetic process;cyclic nucleotide metabolic pr…	adenyl nucleotide binding;adenyl ribonucleotide binding;adenylate cyclase activity;ATP binding;binding;catalytic activity;cation binding;cyclase activity;ion binding;lyase activity;metal ion binding;nucleotide binding;phosphorus-oxygen lyase activity;purine nucleotide binding;purine ribonucleoside triphosphate binding;purine ribonucleotide binding;ribonucleotide binding	cell part;integral to membrane;intrinsic to membrane;membrane;membrane part;plasma membrane	biological regulation;biosynthetic process;cellular metabolic process;cellular nitrogen compound metabolic process;cellular process;heterocycle metabolic process;metabolic process;nitrogen compound metabolic process;nucleobase-containing compound metabolic process;nucleobase-containing small molecule metabolic process;nucleotide metabolic process;primary metabolic process;response to stimulus;sig…	cell part;membrane;plasma membrane	Bile secretion;Calcium signaling pathway;Chemokine signaling pathway;Dilated cardiomyopathy;Endocrine and other factor-regulated calcium reabsorption;Gap junction;Gastric acid secretion;GnRH signaling pathway;Melanogenesis;Oocyte meiosis;Pancreatic secretion;Progesterone-mediated oocyte maturation;Purine metabolism;Salivary secretion;Vascular smooth muscle contraction;Vasopressin-regulated water …	Guanylate_cyc	ACACTAC,MIR-142-3P;ACTACCT,MIR-196A,MIR-196B;AMUNDSON_POOR_SURVIVAL_AFTER_GAMMA_RADIATION_2G;ATACCTC,MIR-202;BASSO_HAIRY_CELL_LEUKEMIA_DN;BHAT_ESR1_TARGETS_NOT_VIA_AKT1_UP;BHAT_ESR1_TARGETS_VIA_AKT1_UP;BLALOCK_ALZHEIMERS_DISEASE_DN;BLUM_RESPONSE_TO_SALIRASIB_DN;BONOME_OVARIAN_CANCER_SURVIVAL_SUBOPTIMAL_DEBULKING;BYSTRYKH_HEMATOPOIESIS_STEM_CELL_QTL_TRANS;CHEMNITZ_RESPONSE_TO_PROSTAGLANDIN_E2_DN;c…	ATP-binding;cAMPbiosynthesis;Completeproteome;Glycoprotein;Lyase;Magnesium;Membrane;Metal-binding;Nucleotide-binding;Phosphoprotein;Referenceproteome;Repeat;Transmembrane;Transmembranehelix		7	7	7	7.4	7.4	7.4	150.95	0	26.77	388220000	21	P51830	P51830	Adenylate cyclase type 9	Adcy9	503
25.8368	24.9444	25.0381	25.2731	aging;alcohol catabolic process;alcohol metabolic process;aldehyde catabolic process;biological regulation;carboxylic acid metabolic process;catabolic process;cellular aldehyde metabolic process;cellular catabolic process;cellular hormone metabolic process;cellular ketone metabolic process;cellular lipid metabolic process;cellular macromolecule metabolic process;cellular metabolic process;cellula…	alcohol binding;alcohol dehydrogenase (NAD) activity;alcohol dehydrogenase activity, zinc-dependent;aldehyde oxidase activity;binding;carboxylic acid binding;catalytic activity;cation binding;ethanol binding;fatty acid binding;formaldehyde dehydrogenase activity;identical protein binding;ion binding;isoprenoid binding;lipid binding;metal ion binding;monocarboxylic acid binding;oxidoreductase acti…	cell part;cytoplasm;cytoplasmic part;extracellular membrane-bounded organelle;extracellular organelle;extracellular region;extracellular region part;extracellular vesicular exosome;intracellular;intracellular membrane-bounded organelle;intracellular organelle;intracellular part;membrane-bounded organelle;membrane-bounded vesicle;mitochondrion;nucleus;organelle;vesicle	aging;alcohol metabolic process;biological regulation;catabolic process;cellular aldehyde metabolic process;cellular ketone metabolic process;cellular lipid metabolic process;cellular metabolic process;cellular process;developmental process;hormone metabolic process;lipid metabolic process;macromolecule metabolic process;macromolecule modification;metabolic process;multicellular organismal proces…	cell part;cytoplasm;extracellular organelle;extracellular region;intracellular;intracellular membrane-bounded organelle;intracellular organelle;mitochondrion;nucleus;organelle;vesicle	Chloroalkane and chloroalkene degradation;Drug metabolism - cytochrome P450;Fatty acid metabolism;Glycolysis / Gluconeogenesis;Metabolism of xenobiotics by cytochrome P450;Methane metabolism;Naphthalene degradation;Retinol metabolism;Tyrosine metabolism	ADH_N;ADH_zinc_N	ALCOHOL_METABOLIC_PROCESS;BAE_BRCA1_TARGETS_UP;BLALOCK_ALZHEIMERS_DISEASE_DN;BROWNE_HCMV_INFECTION_16HR_DN;BRUINS_UVC_RESPONSE_LATE;CHIANG_LIVER_CANCER_SUBCLASS_UNANNOTATED_DN;chr4q23;CROMER_TUMORIGENESIS_DN;DIAZ_CHRONIC_MEYLOGENOUS_LEUKEMIA_UP;DODD_NASOPHARYNGEAL_CARCINOMA_DN;DODD_NASOPHARYNGEAL_CARCINOMA_UP;ELECTRON_CARRIER_ACTIVITY;ELECTRON_TRANSPORT_GO_0006118;ENK_UV_RESPONSE_KERATINOCYTE_DN;…	3D-structure;Acetylation;Completeproteome;Cytoplasm;Directproteinsequencing;Metal-binding;NAD;Oxidoreductase;Phosphoprotein;Referenceproteome;Zinc		6	6	6	20.3	20.3	20.3	39.547	0	21.118	350420000	13	P28474;Q64437	P28474	Alcohol dehydrogenase class-3	Adh5	377
24.5714	24.1153	24.3443	24.3437	alcohol catabolic process;alcohol metabolic process;carbohydrate catabolic process;carbohydrate metabolic process;catabolic process;cellular carbohydrate catabolic process;cellular carbohydrate metabolic process;cellular metabolic process;cellular process;generation of precursor metabolites and energy;glucose catabolic process;glucose metabolic process;glycolysis;hexose catabolic process;hexose m…	ADP-specific glucokinase activity;binding;catalytic activity;cation binding;ion binding;kinase activity;metal ion binding;phosphotransferase activity, alcohol group as acceptor;transferase activity;transferase activity, transferring phosphorus-containing groups	cell part;cytoplasmic part;endoplasmic reticulum;extracellular region;intracellular membrane-bounded organelle;intracellular organelle;intracellular part;membrane;membrane-bounded organelle;organelle	alcohol metabolic process;carbohydrate metabolic process;catabolic process;cellular metabolic process;cellular process;generation of precursor metabolites and energy;metabolic process;primary metabolic process;small molecule metabolic process	cell part;endoplasmic reticulum;extracellular region;intracellular membrane-bounded organelle;intracellular organelle;membrane;organelle	Glycolysis / Gluconeogenesis	ADP_PFK_GK	AACTGGA,MIR-145;ACATTCC,MIR-1,MIR-206;BYSTRYKH_HEMATOPOIESIS_STEM_CELL_QTL_CIS;chr15q24;CTTTGT_V$LEF1_Q2;GGGCGGR_V$SP1_Q6;GKCGCNNNNNNNTGAYG_UNKNOWN;GNF2_BNIP2;GNF2_DDX5;GNF2_STAT6;GNF2_TYK2;GOLDRATH_NAIVE_VS_MEMORY_CD8_TCELL_UP;GSE10325_MYELOID_VS_LUPUS_MYELOID_DN;GSE12366_GC_VS_MEMORY_BCELL_DN;GSE13306_TREG_VS_TCONV_UP;GSE15750_DAY6_VS_DAY10_TRAF6KO_EFF_CD8_TCELL_DN;GSE17721_LPS_VS_GARDIQUIMOD_1…	Alternativesplicing;Completeproteome;Glycolysis;Kinase;Magnesium;Metal-binding;Referenceproteome;Secreted;Signal;Transferase		3	3	3	9.1	9.1	9.1	53.902	0	8.9805	186040000	6	Q8VDL4;Q8VDL4-3;Q8VDL4-2	Q8VDL4;Q8VDL4-3;Q8VDL4-2	ADP-dependent glucokinase	Adpgk	1290
24.5925	24.7099	24.6374	24.6466	aerobic respiration;AMP biosynthetic process;AMP metabolic process;biosynthetic process;cellular biosynthetic process;cellular component assembly;cellular component organization;cellular component organization or biogenesis;cellular metabolic process;cellular nitrogen compound biosynthetic process;cellular nitrogen compound metabolic process;cellular process;cellular respiration;'de novo' AMP bio…	(S)-2-(5-amino-1-(5-phospho-D-ribosyl)imidazole-4-carboxamido)succinate AMP-lyase (fumarate-forming) activity;amidine-lyase activity;carbon-nitrogen lyase activity;catalytic activity;lyase activity;N6-(1,2-dicarboxyethyl)AMP AMP-lyase (fumarate-forming) activity	cell part;cytoplasmic part;cytosol;intracellular membrane-bounded organelle;intracellular organelle;intracellular part;membrane-bounded organelle;mitochondrion;organelle	biosynthetic process;cellular component assembly;cellular component organization;cellular metabolic process;cellular nitrogen compound metabolic process;cellular process;cellular respiration;generation of precursor metabolites and energy;heterocycle metabolic process;macromolecular complex assembly;metabolic process;nitrogen compound metabolic process;nucleobase-containing compound metabolic proc…	cell part;cytosol;intracellular membrane-bounded organelle;intracellular organelle;mitochondrion;organelle	Alanine, aspartate and glutamate metabolism;Purine metabolism	ADSL_C;Lyase_1	ALONSO_METASTASIS_UP;BOYAULT_LIVER_CANCER_SUBCLASS_G3_UP;BRUINS_UVC_RESPONSE_LATE;BYSTRYKH_HEMATOPOIESIS_STEM_CELL_QTL_TRANS;CAIRO_HEPATOBLASTOMA_CLASSES_UP;chr22q13;CREIGHTON_ENDOCRINE_THERAPY_RESISTANCE_1;CYTOPLASM;DODD_NASOPHARYNGEAL_CARCINOMA_DN;ENK_UV_RESPONSE_EPIDERMIS_UP;FEVR_CTNNB1_TARGETS_DN;GARY_CD5_TARGETS_DN;GCGNNANTTCC_UNKNOWN;GGCNRNWCTTYS_UNKNOWN;GNF2_MSH6;GNF2_NS;GNF2_RAN;GNF2_RFC3…	Acetylation;Completeproteome;Lyase;Purinebiosynthesis;Referenceproteome		3	3	3	8.9	8.9	8.9	54.866	0	6.277	172320000	7	P54822	P54822	Adenylosuccinate lyase	Adsl	525
25.2324	24.5375	24.3506	24.7068	amine metabolic process;AMP biosynthetic process;AMP metabolic process;aspartate family amino acid metabolic process;aspartate metabolic process;biosynthetic process;carboxylic acid metabolic process;cellular amine metabolic process;cellular amino acid metabolic process;cellular biosynthetic process;cellular ketone metabolic process;cellular metabolic process;cellular nitrogen compound biosynthet…	adenylosuccinate synthase activity;binding;catalytic activity;cation binding;GTP binding;guanyl nucleotide binding;guanyl ribonucleotide binding;ion binding;ligase activity;ligase activity, forming carbon-nitrogen bonds;magnesium ion binding;metal ion binding;nucleotide binding;purine nucleotide binding;purine ribonucleoside triphosphate binding;purine ribonucleotide binding;ribonucleotide binding	cell part;cytoplasm;cytoplasmic part;cytosol;extracellular membrane-bounded organelle;extracellular organelle;extracellular region part;extracellular vesicular exosome;intracellular part;membrane;membrane-bounded organelle;membrane-bounded vesicle;organelle;plasma membrane;vesicle	amine metabolic process;biosynthetic process;cellular amino acid metabolic process;cellular ketone metabolic process;cellular metabolic process;cellular nitrogen compound metabolic process;cellular process;heterocycle metabolic process;metabolic process;nitrogen compound metabolic process;nucleobase-containing compound metabolic process;nucleobase-containing small molecule metabolic process;nucle…	cell part;cytoplasm;cytosol;extracellular organelle;membrane;organelle;plasma membrane;vesicle	Alanine, aspartate and glutamate metabolism;Purine metabolism	Adenylsucc_synt	AAAGACA,MIR-511;ACTAYRNNNCCCR_UNKNOWN;BIOSYNTHETIC_PROCESS;BYSTRYKH_HEMATOPOIESIS_STEM_CELL_QTL_TRANS;CACGTG_V$MYC_Q2;CELLULAR_BIOSYNTHETIC_PROCESS;CTCNANGTGNY_UNKNOWN;CTTTGT_V$LEF1_Q2;DIAZ_CHRONIC_MEYLOGENOUS_LEUKEMIA_UP;GARCIA_TARGETS_OF_FLI1_AND_DAX1_DN;GAVIN_FOXP3_TARGETS_CLUSTER_T4;GGGCGGR_V$SP1_Q6;GGGYGTGNY_UNKNOWN;GRUETZMANN_PANCREATIC_CANCER_UP;GSE1432_1H_VS_6H_IFNG_MICROGLIA_UP;GSE14769_…	Completeproteome;Cytoplasm;GTP-binding;Ligase;Magnesium;Metal-binding;Nucleotide-binding;Purinebiosynthesis;Referenceproteome		3	3	3	9.2	9.2	9.2	50.02	0	7.0264	206360000	5	P46664	P46664	Adenylosuccinate synthetase isozyme 2	Adss	458
25.0289	24.4304	24.5386	24.666	acylglycerol biosynthetic process;acylglycerol metabolic process;biological regulation;biosynthetic process;carboxylic acid biosynthetic process;carboxylic acid metabolic process;CDP-diacylglycerol biosynthetic process;CDP-diacylglycerol metabolic process;cellular biosynthetic process;cellular ketone metabolic process;cellular lipid metabolic process;cellular metabolic process;cellular process;di…	1-acylglycerol-3-phosphate O-acyltransferase activity;acylglycerol O-acyltransferase activity;catalytic activity;O-acyltransferase activity;transferase activity;transferase activity, transferring acyl groups;transferase activity, transferring acyl groups other than amino-acyl groups	cell part;cytoplasmic part;endoplasmic reticulum membrane;endoplasmic reticulum part;integral to membrane;intracellular organelle part;intracellular part;intrinsic to membrane;membrane;membrane part;organelle membrane;organelle part	biological regulation;biosynthetic process;cellular ketone metabolic process;cellular lipid metabolic process;cellular metabolic process;cellular process;glycerol ether metabolic process;lipid metabolic process;metabolic process;organic acid metabolic process;primary metabolic process;small molecule metabolic process	cell part;membrane	Fat digestion and absorption;Glycerolipid metabolism;Glycerophospholipid metabolism	Acyltransferase	AGGGCCA,MIR-328;BIOSYNTHETIC_PROCESS;BUYTAERT_PHOTODYNAMIC_THERAPY_STRESS_DN;CARBOXYLIC_ACID_METABOLIC_PROCESS;CELLULAR_BIOSYNTHETIC_PROCESS;CELLULAR_LIPID_METABOLIC_PROCESS;chr6p21;CONCANNON_APOPTOSIS_BY_EPOXOMICIN_DN;CTTTAAR_UNKNOWN;CTTTGA_V$LEF1_Q2;CYTOPLASM;CYTOPLASMIC_PART;DELACROIX_RAR_BOUND_ES;DELACROIX_RARG_BOUND_MEF;DEURIG_T_CELL_PROLYMPHOCYTIC_LEUKEMIA_UP;DIAZ_CHRONIC_MEYLOGENOUS_LEUKEM…	Acyltransferase;Completeproteome;Endoplasmicreticulum;Lipidbiosynthesis;Lipidmetabolism;Membrane;Phospholipidbiosynthesis;Phospholipidmetabolism;Referenceproteome;Signal;Transferase;Transmembrane;Transmembranehelix		3	3	3	18.6	18.6	18.6	31.709	0	7.3196	233700000	7	O35083	O35083	1-acyl-sn-glycerol-3-phosphate acyltransferase alpha	Agpat1	92
24.2439	25.5722	25.5279	25.1147	acylglycerol biosynthetic process;acylglycerol metabolic process;biosynthetic process;CDP-diacylglycerol biosynthetic process;CDP-diacylglycerol metabolic process;cellular biosynthetic process;cellular lipid metabolic process;cellular metabolic process;cellular process;diacylglycerol biosynthetic process;diacylglycerol metabolic process;glycerol ether biosynthetic process;glycerol ether metabolic…	1-acylglycerol-3-phosphate O-acyltransferase activity;acylglycerol O-acyltransferase activity;catalytic activity;lysophosphatidic acid acyltransferase activity;lysophospholipid acyltransferase activity;O-acyltransferase activity;transferase activity;transferase activity, transferring acyl groups;transferase activity, transferring acyl groups other than amino-acyl groups	cell part;cytoplasmic part;endoplasmic reticulum;endoplasmic reticulum membrane;endoplasmic reticulum part;envelope;integral to membrane;intracellular membrane-bounded organelle;intracellular organelle;intracellular organelle part;intracellular part;intrinsic to membrane;membrane;membrane part;membrane-bounded organelle;nuclear envelope;nuclear part;organelle;organelle envelope;organelle membrane…	biosynthetic process;cellular lipid metabolic process;cellular metabolic process;cellular process;glycerol ether metabolic process;lipid metabolic process;metabolic process;primary metabolic process;small molecule metabolic process	cell part;endoplasmic reticulum;intracellular membrane-bounded organelle;intracellular organelle;membrane;nuclear envelope;organelle;plasma membrane	Glycerolipid metabolism;Glycerophospholipid metabolism	Acyltransferase	BENPORATH_CYCLING_GENES;BERNARD_PPAPDC1B_TARGETS_UP;BURTON_ADIPOGENESIS_6;chr21q22;CHYLA_CBFA2T3_TARGETS_DN;CTTGTAT,MIR-381;CYTOPLASM;CYTOPLASMIC_PART;DELACROIX_RAR_BOUND_ES;DODD_NASOPHARYNGEAL_CARCINOMA_DN;DOUGLAS_BMI1_TARGETS_DN;ENDOPLASMIC_RETICULUM;FEVR_CTNNB1_TARGETS_UP;FORTSCHEGGER_PHF8_TARGETS_DN;GACAATC,MIR-219;GSE12845_IGD_NEG_BLOOD_VS_NAIVE_TONSIL_BCELL_DN;GSE13229_IMM_VS_MATURE_NKCELL_…	Acyltransferase;Completeproteome;Directproteinsequencing;Endoplasmicreticulum;Lipidbiosynthesis;Lipidmetabolism;Membrane;Nucleus;Phospholipidbiosynthesis;Phospholipidmetabolism;Referenceproteome;Transferase;Transmembrane;Transmembranehelix		3	3	3	10.6	10.6	10.6	43.295	0	7.9625	297510000	7	Q9D517	Q9D517	1-acyl-sn-glycerol-3-phosphate acyltransferase gamma	Agpat3	1574
25.5589	25.6462	25.7606	25.6552	cellular metabolic process;cellular process;metabolic process;one-carbon metabolic process;small molecule metabolic process	adenosylhomocysteinase activity;catalytic activity;hydrolase activity;hydrolase activity, acting on ether bonds;trialkylsulfonium hydrolase activity	cell part;cytoplasmic membrane-bounded vesicle;cytoplasmic part;cytoplasmic vesicle;intracellular membrane-bounded organelle;intracellular organelle;intracellular part;melanosome;membrane-bounded organelle;membrane-bounded vesicle;organelle;pigment granule;vesicle	cellular metabolic process;cellular process;metabolic process;one-carbon metabolic process;small molecule metabolic process	cell part;cytoplasmic membrane-bounded vesicle;intracellular membrane-bounded organelle;intracellular organelle;organelle;vesicle	Cysteine and methionine metabolism	AdoHcyase;AdoHcyase_NAD	ACEVEDO_LIVER_TUMOR_VS_NORMAL_ADJACENT_TISSUE_UP;ACEVEDO_NORMAL_TISSUE_ADJACENT_TO_LIVER_TUMOR_DN;ATACTGT,MIR-144;BERENJENO_TRANSFORMED_BY_RHOA_UP;BILANGES_RAPAMYCIN_SENSITIVE_VIA_TSC1_AND_TSC2;BILANGES_SERUM_SENSITIVE_GENES;BOCHKIS_FOXA2_TARGETS;BORCZUK_MALIGNANT_MESOTHELIOMA_UP;BROWN_MYELOID_CELL_DEVELOPMENT_DN;BYSTRYKH_HEMATOPOIESIS_STEM_CELL_AND_BRAIN_QTL_TRANS;BYSTRYKH_HEMATOPOIESIS_STEM_CEL…	Acetylation;Completeproteome;Cytoplasm;Hydrolase;NAD;One-carbonmetabolism;Referenceproteome		6	6	6	19.2	19.2	19.2	47.688	0	21.017	601360000	14	P50247	P50247	Adenosylhomocysteinase	Ahcy	492
27.6261	27.6515	27.7685	27.682	amine metabolic process;biological regulation;carboxylic acid metabolic process;cellular amine metabolic process;cellular amino acid metabolic process;cellular ketone metabolic process;cellular macromolecule metabolic process;cellular metabolic process;cellular modified amino acid metabolic process;cellular nitrogen compound metabolic process;cellular process;coenzyme metabolic process;cofactor m…	catalytic activity;hydrolase activity	cell part;cytoplasmic part;cytosol;endoplasmic reticulum;extracellular membrane-bounded organelle;extracellular organelle;extracellular region part;extracellular vesicular exosome;intracellular membrane-bounded organelle;intracellular organelle;intracellular part;membrane-bounded organelle;membrane-bounded vesicle;organelle;vesicle	amine metabolic process;biological regulation;cellular amino acid metabolic process;cellular ketone metabolic process;cellular metabolic process;cellular nitrogen compound metabolic process;cellular process;cofactor metabolic process;establishment of localization;heterocycle metabolic process;macromolecule metabolic process;metabolic process;mRNA metabolic process;mRNA processing;nitrogen compoun…	cell part;cytosol;endoplasmic reticulum;extracellular organelle;intracellular membrane-bounded organelle;intracellular organelle;organelle;vesicle	Cysteine and methionine metabolism	AdoHcyase;AdoHcyase_NAD	ATTCTTT,MIR-186;BENPORATH_MYC_MAX_TARGETS;BRUINS_UVC_RESPONSE_LATE;CAGGTG_V$E12_Q6;CAMP_UP.V1_UP;CCACACA,MIR-147;chr1p13;CTTTGA_V$LEF1_Q2;CTTTGT_V$LEF1_Q2;DANG_BOUND_BY_MYC;DIAZ_CHRONIC_MEYLOGENOUS_LEUKEMIA_UP;DORSAM_HOXA9_TARGETS_UP;FEVR_CTNNB1_TARGETS_DN;FLECHNER_BIOPSY_KIDNEY_TRANSPLANT_OK_VS_DONOR_UP;FLECHNER_BIOPSY_KIDNEY_TRANSPLANT_REJECTED_VS_OK_DN;FULCHER_INFLAMMATORY_RESPONSE_LECTIN_VS_L…	Acetylation;Completeproteome;Directproteinsequencing;Endoplasmicreticulum;Hydrolase;NAD;One-carbonmetabolism;Phosphoprotein;Referenceproteome		12	12	6	21.3	21.3	11.7	58.951	0	39.922	2870400000	33	Q80SW1	Q80SW1	Putative adenosylhomocysteinase 2	Ahcyl1	1041
24.8607	24.1896	24.342	24.4641	biological regulation;cellular macromolecule metabolic process;cellular metabolic process;cellular process;cellular protein metabolic process;macromolecule metabolic process;metabolic process;positive regulation of ATPase activity;positive regulation of catalytic activity;positive regulation of hydrolase activity;positive regulation of molecular function;primary metabolic process;protein folding;…	ATPase activator activity;ATPase regulator activity;binding;chaperone binding;enzyme activator activity;enzyme regulator activity;nucleoside-triphosphatase regulator activity;protein binding	cell part;cytoplasm;cytoplasmic part;cytosol;endoplasmic reticulum;extracellular membrane-bounded organelle;extracellular organelle;extracellular region part;extracellular vesicular exosome;intracellular membrane-bounded organelle;intracellular organelle;intracellular part;membrane-bounded organelle;membrane-bounded vesicle;organelle;vesicle	biological regulation;cellular metabolic process;cellular process;macromolecule metabolic process;metabolic process;primary metabolic process;protein folding;protein metabolic process;response to stimulus;response to stress	cell part;cytoplasm;cytosol;endoplasmic reticulum;extracellular organelle;intracellular membrane-bounded organelle;intracellular organelle;organelle;vesicle		Aha1_N;AHSA1	AMUNDSON_RESPONSE_TO_ARSENITE;APPIERTO_RESPONSE_TO_FENRETINIDE_UP;BASAKI_YBX1_TARGETS_UP;BASSO_B_LYMPHOCYTE_NETWORK;BENPORATH_NANOG_TARGETS;BLALOCK_ALZHEIMERS_DISEASE_DN;BLALOCK_ALZHEIMERS_DISEASE_INCIPIENT_DN;BUYTAERT_PHOTODYNAMIC_THERAPY_STRESS_UP;CELLULAR_MACROMOLECULE_METABOLIC_PROCESS;CELLULAR_PROTEIN_METABOLIC_PROCESS;CHAPERONE_BINDING;CHAUHAN_RESPONSE_TO_METHOXYESTRADIOL_UP;chr14q;CSR_LATE…	Acetylation;Chaperone;Completeproteome;Cytoplasm;Endoplasmicreticulum;Phosphoprotein;Referenceproteome;Stressresponse		4	4	4	17.8	17.8	17.8	38.117	0	9.1254	196060000	7	Q8BK64	Q8BK64	Activator of 90 kDa heat shock protein ATPase homolog 1	Ahsa1	1115
23.96	23.9895	24.0315	23.9937	activation of caspase activity;apoptosis;apoptosis in response to endoplasmic reticulum stress;apoptotic mitochondrial changes;biological regulation;cell death;cell differentiation;cell redox homeostasis;cellular component assembly;cellular component assembly at cellular level;cellular component biogenesis;cellular component organization;cellular component organization at cellular level;cellular …	binding;catalytic activity;coenzyme binding;cofactor binding;DNA binding;electron-transferring-flavoprotein dehydrogenase activity;FAD binding;flavin adenine dinucleotide binding;NAD(P)H oxidase activity;nucleic acid binding;oxidoreductase activity;oxidoreductase activity, acting on NADH or NADPH;oxidoreductase activity, acting on NADH or NADPH, oxygen as acceptor;oxidoreductase activity, acting …	cell part;cytoplasm;cytoplasmic part;cytosol;intracellular membrane-bounded organelle;intracellular organelle;intracellular organelle part;intracellular part;membrane;membrane-bounded organelle;membrane-enclosed lumen;mitochondrial inner membrane;mitochondrial intermembrane space;mitochondrial membrane;mitochondrial outer membrane;mitochondrial part;mitochondrion;nucleus;organelle;organelle envel…	biological regulation;cell death;cell differentiation;cellular component assembly;cellular component organization;cellular homeostasis;cellular macromolecular complex assembly;cellular process;death;developmental process;homeostatic process;macromolecular complex assembly;mitochondrion organization;organelle organization;protein complex assembly;protein complex biogenesis;response to chemical sti…	cell part;cytoplasm;cytosol;intracellular membrane-bounded organelle;intracellular organelle;membrane;mitochondrion;nucleus;organelle	Apoptosis	AIF_C;Pyr_redox;Pyr_redox_2	APOPTOSIS_GO;APOPTOTIC_NUCLEAR_CHANGES;APOPTOTIC_PROGRAM;BENPORATH_MYC_MAX_TARGETS;BIOCARTA_CERAMIDE_PATHWAY;BIOCARTA_MITOCHONDRIA_PATHWAY;BIOPOLYMER_CATABOLIC_PROCESS;BIOPOLYMER_METABOLIC_PROCESS;BRUINS_UVC_RESPONSE_LATE;BURTON_ADIPOGENESIS_5;CASORELLI_ACUTE_PROMYELOCYTIC_LEUKEMIA_DN;CATABOLIC_PROCESS;CCAATNNSNNNGCG_UNKNOWN;CELL_DEVELOPMENT;CELL_STRUCTURE_DISASSEMBLY_DURING_APOPTOSIS;CELLULAR_CA…	3D-structure;Acetylation;Apoptosis;Completeproteome;Cytoplasm;Directproteinsequencing;DNA-binding;FAD;Flavoprotein;Isopeptidebond;Membrane;Mitochondrion;Mitochondrioninnermembrane;NAD;Nucleus;Oxidoreductase;Phosphoprotein;Referenceproteome;Transitpeptide;Ublconjugation		3	3	3	6.2	6.2	6.2	66.765	0	6.6868	124850000	4	Q9Z0X1;Q9Z0X1-2	Q9Z0X1	Apoptosis-inducing factor 1, mitochondrial	Aifm1	1798
27.1462	26.5232	26.5515	26.7403	ADP biosynthetic process;ADP metabolic process;AMP metabolic process;ATP metabolic process;biological regulation;biosynthetic process;cell cycle arrest;cell cycle process;cellular biosynthetic process;cellular metabolic process;cellular nitrogen compound biosynthetic process;cellular nitrogen compound metabolic process;cellular process;heterocycle biosynthetic process;heterocycle metabolic proces…	adenyl nucleotide binding;adenyl ribonucleotide binding;adenylate kinase activity;ATP binding;binding;catalytic activity;kinase activity;nucleobase-containing compound kinase activity;nucleoside diphosphate kinase activity;nucleotide binding;nucleotide kinase activity;phosphotransferase activity, phosphate group as acceptor;purine nucleotide binding;purine ribonucleoside triphosphate binding;puri…	axoneme part;cell part;cell projection part;cytoplasm;extracellular membrane-bounded organelle;extracellular organelle;extracellular region part;extracellular vesicular exosome;intracellular part;membrane;membrane-bounded organelle;membrane-bounded vesicle;organelle;organelle part;outer dense fiber;plasma membrane;vesicle	biological regulation;biosynthetic process;cellular metabolic process;cellular nitrogen compound metabolic process;cellular process;heterocycle metabolic process;metabolic process;nitrogen compound metabolic process;nucleobase-containing compound metabolic process;nucleobase-containing small molecule metabolic process;nucleotide metabolic process;phosphorus metabolic process;primary metabolic pro…	cell part;cytoplasm;extracellular organelle;membrane;organelle;plasma membrane;vesicle	Purine metabolism		BLALOCK_ALZHEIMERS_DISEASE_UP;BMI1_DN_MEL18_DN.V1_DN;BOUDOUKHA_BOUND_BY_IGF2BP2;BRUNO_HEMATOPOIESIS;BUYTAERT_PHOTODYNAMIC_THERAPY_STRESS_DN;CASTELLANO_NRAS_TARGETS_UP;CHEN_METABOLIC_SYNDROM_NETWORK;CHICAS_RB1_TARGETS_CONFLUENT;chr9q34;CREIGHTON_ENDOCRINE_THERAPY_RESISTANCE_3;CUI_TCF21_TARGETS_2_DN;DODD_NASOPHARYNGEAL_CARCINOMA_UP;EBAUER_TARGETS_OF_PAX3_FOXO1_FUSION_UP;GNF2_MYL3;GOBERT_OLIGODENDRO…	Acetylation;Alternativesplicing;ATP-binding;Completeproteome;Cytoplasm;Directproteinsequencing;Kinase;Nucleotide-binding;Phosphoprotein;Referenceproteome;Transferase		7	7	7	47.4	47.4	47.4	21.539	0	30.336	1236900000	21	Q9R0Y5;Q9R0Y5-2	Q9R0Y5;Q9R0Y5-2	Adenylate kinase isoenzyme 1	Ak1	1746
23.3104	23.7408	24.0234	23.6915	2'-deoxyribonucleotide metabolic process;ADP biosynthetic process;ADP metabolic process;AMP metabolic process;anatomical structure development;biosynthetic process;brain development;cellular biosynthetic process;cellular metabolic process;cellular nitrogen compound biosynthetic process;cellular nitrogen compound metabolic process;cellular process;dATP metabolic process;deoxyribonucleoside triphos…	adenyl nucleotide binding;adenyl ribonucleotide binding;adenylate kinase activity;ATP binding;binding;catalytic activity;kinase activity;nucleobase-containing compound kinase activity;nucleotide binding;nucleotide kinase activity;phosphotransferase activity, phosphate group as acceptor;purine nucleotide binding;purine ribonucleoside triphosphate binding;purine ribonucleotide binding;ribonucleotid…	cell part;cytoplasmic part;cytosol;extracellular membrane-bounded organelle;extracellular organelle;extracellular region part;extracellular vesicular exosome;intracellular membrane-bounded organelle;intracellular organelle;intracellular organelle part;intracellular part;membrane;membrane-bounded organelle;membrane-bounded vesicle;membrane-enclosed lumen;mitochondrial inner membrane;mitochondrial …	anatomical structure development;biosynthetic process;cellular metabolic process;cellular nitrogen compound metabolic process;cellular process;developmental process;generation of precursor metabolites and energy;heterocycle metabolic process;metabolic process;nitrogen compound metabolic process;nucleobase-containing compound metabolic process;nucleobase-containing small molecule metabolic process…	cell part;cytosol;extracellular organelle;intracellular membrane-bounded organelle;intracellular organelle;membrane;mitochondrion;organelle;vesicle	Purine metabolism	ADK_lid	AAGCACT,MIR-520F;ACTGTGA,MIR-27A,MIR-27B;AGCACTT,MIR-93,MIR-302A,MIR-302B,MIR-302C,MIR-302D,MIR-372,MIR-373,MIR-520E,MIR-520A,MIR-526B,MIR-520B,MIR-520C,MIR-520D;AGUIRRE_PANCREATIC_CANCER_COPY_NUMBER_DN;ATGCTGC,MIR-103,MIR-107;BLALOCK_ALZHEIMERS_DISEASE_UP;BOYAULT_LIVER_CANCER_SUBCLASS_G1_DN;BURTON_ADIPOGENESIS_5;BUYTAERT_PHOTODYNAMIC_THERAPY_STRESS_DN;BYSTRYKH_HEMATOPOIESIS_STEM_CELL_QTL_TRANS;C…	Acetylation;Alternativesplicing;ATP-binding;Completeproteome;Directproteinsequencing;Disulfidebond;Kinase;Mitochondrion;Nucleotide-binding;Phosphoprotein;Referenceproteome;Transferase		2	2	2	10.3	10.3	10.3	25.605	0	4.6397	78335000	5	Q9WTP6-2;Q9WTP6	Q9WTP6-2;Q9WTP6	Adenylate kinase 2, mitochondrial;Adenylate kinase 2, mitochondrial, N-terminally processed	Ak2	1762
24.3065	23.8634	23.4209	23.8636	ATP metabolic process;biosynthetic process;cellular biosynthetic process;cellular metabolic process;cellular nitrogen compound biosynthetic process;cellular nitrogen compound metabolic process;cellular process;heterocycle metabolic process;metabolic process;nitrogen compound metabolic process;nucleobase-containing compound biosynthetic process;nucleobase-containing compound metabolic process;nucl…	adenyl nucleotide binding;adenyl ribonucleotide binding;adenylate kinase activity;ATP binding;binding;catalytic activity;kinase activity;nucleobase-containing compound kinase activity;nucleoside diphosphate kinase activity;nucleoside kinase activity;nucleotide binding;nucleotide kinase activity;phosphotransferase activity, phosphate group as acceptor;purine nucleotide binding;purine ribonucleosid…	cell part;cytoplasm;cytoplasmic part;cytoskeletal part;intracellular organelle part;intracellular part;microtubule organizing center;organelle part	biosynthetic process;cellular metabolic process;cellular nitrogen compound metabolic process;cellular process;heterocycle metabolic process;metabolic process;nitrogen compound metabolic process;nucleobase-containing compound metabolic process;nucleobase-containing small molecule metabolic process;nucleotide metabolic process;phosphorus metabolic process;primary metabolic process;small molecule me…	cell part;cytoplasm;microtubule organizing center	Purine metabolism		ACEVEDO_LIVER_CANCER_WITH_H3K9ME3_UP;ACEVEDO_METHYLATED_IN_LIVER_CANCER_DN;ATGTACA,MIR-493;BIOSYNTHETIC_PROCESS;BLALOCK_ALZHEIMERS_DISEASE_DN;CAGGTG_V$E12_Q6;CAMP_UP.V1_DN;CELLULAR_BIOSYNTHETIC_PROCESS;CHARAFE_BREAST_CANCER_BASAL_VS_MESENCHYMAL_DN;CHARAFE_BREAST_CANCER_LUMINAL_VS_MESENCHYMAL_DN;CHICAS_RB1_TARGETS_CONFLUENT;chr1p31;CYTOPLASM;CYTOPLASMIC_PART;CYTOSOL;DCA_UP.V1_UP;DEURIG_T_CELL_PROL…	Alternativesplicing;ATP-binding;Completeproteome;Cytoplasm;Kinase;Nucleotide-binding;Referenceproteome;Transferase		2	2	2	4.6	4.6	4.6	63.322	0	2.5596	102100000	5	Q920P5;Q920P5-2	Q920P5;Q920P5-2	Adenylate kinase isoenzyme 5	Ak5	1363
25.9195	26.01	24.2496	25.393	biological regulation;cell surface receptor linked signaling pathway;cellular chemical homeostasis;cellular homeostasis;cellular ion homeostasis;cellular process;cellular response to cAMP;cellular response to chemical stimulus;cellular response to organic substance;cellular response to stimulus;chemical homeostasis;enzyme linked receptor protein signaling pathway;homeostatic process;ion homeostas…	binding;enzyme binding;kinase binding;nucleotide binding;protein binding;protein kinase A binding;protein kinase A regulatory subunit binding;protein kinase binding	apical plasma membrane;cell part;cytoplasm;cytoplasmic part;cytosol;intracellular membrane-bounded organelle;intracellular organelle;intracellular part;lateral plasma membrane;membrane part;membrane-bounded organelle;nucleus;organelle;plasma membrane part	biological regulation;cellular homeostasis;cellular ion homeostasis;cellular process;homeostatic process;localization;response to chemical stimulus;response to stimulus;signal transduction	cell part;cytoplasm;cytosol;intracellular membrane-bounded organelle;intracellular organelle;nucleus;organelle		AKAP7_NLS;AKAP7_RIRII_bdg	APICAL_PART_OF_CELL;APICAL_PLASMA_MEMBRANE;BEIER_GLIOMA_STEM_CELL_UP;BONOME_OVARIAN_CANCER_SURVIVAL_SUBOPTIMAL_DEBULKING;CAGTATT,MIR-200B,MIR-200C,MIR-429;chr6q22;CTTTGT_V$LEF1_Q2;CYTOPLASM;CYTOPLASMIC_PART;CYTOSOL;ENZYME_BINDING;ESTABLISHMENT_OF_LOCALIZATION;FIRESTEIN_PROLIFERATION;GAVIN_FOXP3_TARGETS_CLUSTER_P3;GEORGES_TARGETS_OF_MIR192_AND_MIR215;GSE11924_TH1_VS_TH17_CD4_TCELL_DN;GSE11924_TH2_…	Alternativesplicing;Cellmembrane;Completeproteome;Cytoplasm;Lipoprotein;Membrane;Myristate;Nucleotide-binding;Nucleus;Palmitate;Referenceproteome		3	3	3	35.8	35.8	35.8	9.169	0	43.407	253240000	8	O55074;Q7TN79	O55074;Q7TN79	A-kinase anchor protein 7 isoform alpha;A-kinase anchor protein 7 isoform gamma	Akap7	138
26.2599	25.7449	25.8067	25.9372	alcohol metabolic process;aldehyde catabolic process;biosynthetic process;carbohydrate catabolic process;carbohydrate metabolic process;carboxylic acid biosynthetic process;carboxylic acid catabolic process;carboxylic acid metabolic process;catabolic process;cellular aldehyde metabolic process;cellular biosynthetic process;cellular carbohydrate metabolic process;cellular catabolic process;cellula…	alcohol dehydrogenase (NADP+) activity;alditol:NADP+ 1-oxidoreductase activity;aldo-keto reductase (NADP) activity;catalytic activity;L-glucuronate reductase activity;oxidoreductase activity;oxidoreductase activity, acting on CH-OH group of donors;oxidoreductase activity, acting on the CH-OH group of donors, NAD or NADP as acceptor	apical plasma membrane;cell part;cytoplasmic part;cytosol;extracellular membrane-bounded organelle;extracellular organelle;extracellular region part;extracellular space;extracellular vesicular exosome;intracellular part;membrane part;membrane-bounded organelle;membrane-bounded vesicle;organelle;plasma membrane part;vesicle	alcohol metabolic process;biosynthetic process;carbohydrate metabolic process;catabolic process;cellular aldehyde metabolic process;cellular ketone metabolic process;cellular metabolic process;cellular process;metabolic process;organic acid metabolic process;primary metabolic process;small molecule metabolic process;vitamin metabolic process	cell part;cytosol;extracellular organelle;extracellular space;organelle;vesicle	Caprolactam degradation;Glycerolipid metabolism;Glycolysis / Gluconeogenesis	Aldo_ket_red	AAGCCAT,MIR-135A,MIR-135B;ALCOHOL_METABOLIC_PROCESS;ALDO_KETO_REDUCTASE_ACTIVITY;BAELDE_DIABETIC_NEPHROPATHY_UP;BENPORATH_MYC_TARGETS_WITH_EBOX;CARBOHYDRATE_METABOLIC_PROCESS;CELLULAR_CARBOHYDRATE_METABOLIC_PROCESS;CHEN_METABOLIC_SYNDROM_NETWORK;chr1p33;CHUNG_BLISTER_CYTOTOXICITY_UP;DAIRKEE_TERT_TARGETS_UP;DANG_BOUND_BY_MYC;ELECTRON_CARRIER_ACTIVITY;FARMER_BREAST_CANCER_APOCRINE_VS_BASAL;FARMER_B…	3D-structure;Acetylation;Completeproteome;Directproteinsequencing;NADP;Oxidoreductase;Phosphoprotein;Referenceproteome		10	10	10	33.5	33.5	33.5	36.586	0	21.061	1061400000	25	Q9JII6	Q9JII6	Alcohol dehydrogenase [NADP(+)]	Akr1a1	1673
26.1927	26.0575	26.6034	26.2845		alcohol dehydrogenase (NADP+) activity;alditol:NADP+ 1-oxidoreductase activity;aldo-keto reductase (NADP) activity;catalytic activity;glyceraldehyde oxidoreductase activity;oxidoreductase activity;oxidoreductase activity, acting on CH-OH group of donors;oxidoreductase activity, acting on the aldehyde or oxo group of donors;oxidoreductase activity, acting on the CH-OH group of donors, NAD or NADP …	cell part;cytoplasm;extracellular membrane-bounded organelle;extracellular organelle;extracellular region part;extracellular vesicular exosome;intracellular organelle part;intracellular part;membrane-bounded organelle;membrane-bounded vesicle;nuclear part;nucleoplasm;organelle;organelle part;vesicle		cell part;cytoplasm;extracellular organelle;nucleoplasm;organelle;vesicle	Fructose and mannose metabolism;Galactose metabolism;Glycerolipid metabolism;Pentose and glucuronate interconversions;Pyruvate metabolism	Aldo_ket_red	ALDO_KETO_REDUCTASE_ACTIVITY;BILD_E2F3_ONCOGENIC_SIGNATURE;BRUECKNER_TARGETS_OF_MIRLET7A3_DN;BYSTRYKH_HEMATOPOIESIS_STEM_CELL_QTL_TRANS;CARBOHYDRATE_METABOLIC_PROCESS;CASORELLI_ACUTE_PROMYELOCYTIC_LEUKEMIA_DN;CCAWYNNGAAR_UNKNOWN;CHARAFE_BREAST_CANCER_LUMINAL_VS_BASAL_DN;CHARAFE_BREAST_CANCER_LUMINAL_VS_MESENCHYMAL_DN;chr7q35;CTTTAAR_UNKNOWN;ELECTRON_CARRIER_ACTIVITY;ENK_UV_RESPONSE_KERATINOCYTE_U…	Acetylation;Completeproteome;Cytoplasm;Directproteinsequencing;NADP;Oxidoreductase;Referenceproteome		7	7	7	24.4	24.4	24.4	35.732	0	27.455	1041900000	13	P45376	P45376	Aldose reductase	Akr1b1	449
24.7864	24.2285	24.3386	24.4512		alcohol dehydrogenase (NADP+) activity;alditol:NADP+ 1-oxidoreductase activity;aldo-keto reductase (NADP) activity;catalytic activity;epoxide hydrolase activity;ether hydrolase activity;hydrolase activity;hydrolase activity, acting on ether bonds;oxidoreductase activity;oxidoreductase activity, acting on CH-OH group of donors;oxidoreductase activity, acting on the CH-OH group of donors, NAD or NA…	cell part;cytoplasmic part;extracellular membrane-bounded organelle;extracellular organelle;extracellular region part;extracellular vesicular exosome;Golgi apparatus;intracellular membrane-bounded organelle;intracellular organelle;intracellular part;membrane-bounded organelle;membrane-bounded vesicle;mitochondrion;organelle;vesicle		cell part;extracellular organelle;Golgi apparatus;intracellular membrane-bounded organelle;intracellular organelle;mitochondrion;organelle;vesicle		Aldo_ket_red	ALDO_KETO_REDUCTASE_ACTIVITY;ALONSO_METASTASIS_UP;BENPORATH_MYC_MAX_TARGETS;BENPORATH_SUZ12_TARGETS;CAGCTG_V$AP4_Q5;CARBOHYDRATE_METABOLIC_PROCESS;CHICAS_RB1_TARGETS_SENESCENT;chr1p35;CUI_TCF21_TARGETS_2_UP;DANG_BOUND_BY_MYC;ELECTRON_CARRIER_ACTIVITY;FLECHNER_BIOPSY_KIDNEY_TRANSPLANT_REJECTED_VS_OK_DN;FULCHER_INFLAMMATORY_RESPONSE_LECTIN_VS_LPS_UP;GGGCGGR_V$SP1_Q6;GRADE_COLON_AND_RECTAL_CANCER_DN…	3D-structure;Acetylation;Completeproteome;Cytoplasm;Golgiapparatus;NADP;Oxidoreductase;Referenceproteome		2	2	2	7.4	7.4	7.4	40.612	0	8.6245	157900000	6	Q8CG76	Q8CG76	Aflatoxin B1 aldehyde reductase member 2	Akr7a2	1207
28.9106	28.4144	28.4556	28.5935	anatomical structure homeostasis;behavior;biological regulation;cell communication;cell killing;cellular process;cellular response to external stimulus;cellular response to extracellular stimulus;cellular response to nutrient levels;cellular response to starvation;cellular response to stimulus;cellular response to stress;circadian behavior;circadian rhythm;circadian sleep/wake cycle process;cytol…	binding;carboxylic acid binding;cation binding;chaperone binding;cofactor binding;DNA binding;drug binding;fatty acid binding;ion binding;lipid binding;metal ion binding;monocarboxylic acid binding;nucleic acid binding;oxygen binding;protein binding;pyridoxal phosphate binding;toxin binding;transition metal ion binding;vitamin B6 binding;vitamin binding;zinc ion binding	basement membrane;blood microparticle;cell part;cytoplasm;extracellular matrix part;extracellular membrane-bounded organelle;extracellular organelle;extracellular region;extracellular region part;extracellular space;extracellular vesicular exosome;intracellular membrane-bounded organelle;intracellular organelle;intracellular part;macromolecular complex;membrane-bounded organelle;membrane-bounded …	behavior;biological regulation;cell communication;cell killing;cellular process;establishment of localization;homeostatic process;interspecies interaction between organisms;killing of cells of other organism;multi-organism process;response to chemical stimulus;response to external stimulus;response to extracellular stimulus;response to starvation;response to stimulus;response to stress;rhythmic p…	cell part;cytoplasm;extracellular organelle;extracellular region;extracellular space;intracellular membrane-bounded organelle;intracellular organelle;macromolecular complex;nucleus;organelle;protein complex;vesicle		Serum_albumin	ACEVEDO_FGFR1_TARGETS_IN_PROSTATE_CANCER_MODEL_UP;ANTIGEN_BINDING;APOPTOSIS_GO;BROWNE_HCMV_INFECTION_30MIN_UP;CAGNYGKNAAA_UNKNOWN;CASORELLI_ACUTE_PROMYELOCYTIC_LEUKEMIA_DN;CELL_DEVELOPMENT;CELLULAR_LOCALIZATION;CELLULAR_RESPONSE_TO_EXTRACELLULAR_STIMULUS;CELLULAR_RESPONSE_TO_NUTRIENT_LEVELS;CELLULAR_RESPONSE_TO_STIMULUS;CELLULAR_RESPONSE_TO_STRESS;chr4q13;COFACTOR_BINDING;DANG_REGULATED_BY_MYC_DN…	Cleavageonpairofbasicresidues;Completeproteome;Copper;Directproteinsequencing;Disulfidebond;Lipid-binding;Metal-binding;Phosphoprotein;Referenceproteome;Repeat;Secreted;Signal;Zinc		12	12	11	23.8	23.8	22.4	68.692	0	38.594	5940400000	44	P07724	P07724	Serum albumin	Alb	225
27.5724	27.0633	27.2297	27.2885	axon guidance;biological adhesion;cell adhesion;cellular process;chemotaxis;locomotion;motor axon guidance;response to chemical stimulus;response to external stimulus;response to stimulus;taxis		adherens junction;anchoring junction;axon;cell body;cell junction;cell part;cell projection;cell-substrate adherens junction;cell-substrate junction;external side of plasma membrane;extracellular membrane-bounded organelle;extracellular organelle;extracellular region part;extracellular vesicular exosome;focal adhesion;integral to membrane;intrinsic to membrane;membrane part;membrane-bounded organ…	biological adhesion;cell adhesion;cellular process;locomotion;response to chemical stimulus;response to external stimulus;response to stimulus	cell body;cell part;cell projection;extracellular organelle;neuron projection;neuronal cell body;organelle;vesicle	Cell adhesion molecules (CAMs)	C2-set_2	AAAGACA,MIR-511;AACTGAC,MIR-223;AACTTT_UNKNOWN;AACWWCAANK_UNKNOWN;ABBUD_LIF_SIGNALING_1_DN;ACCAAAG,MIR-9;ACEVEDO_NORMAL_TISSUE_ADJACENT_TO_LIVER_TUMOR_UP;ACTGCCT,MIR-34B;ACTTTAT,MIR-142-5P;AFFAR_YY1_TARGETS_UP;BENPORATH_NANOG_TARGETS;BENPORATH_SOX2_TARGETS;BERENJENO_TRANSFORMED_BY_RHOA_REVERSIBLY_DN;BERENJENO_TRANSFORMED_BY_RHOA_UP;BOQUEST_STEM_CELL_CULTURED_VS_FRESH_UP;BORLAK_LIVER_CANCER_EGF_UP…	Celladhesion;Completeproteome;Disulfidebond;Glycoprotein;Immunoglobulindomain;Membrane;Referenceproteome;Repeat;Signal;Transmembrane;Transmembranehelix		15	15	15	25.4	25.4	25.4	65.091	0	67.732	4925400000	61	Q61490	Q61490	CD166 antigen	Alcam	892
24.2046	24.0393	23.8962	24.0467	9-cis-retinoic acid biosynthetic process;9-cis-retinoic acid metabolic process;alcohol catabolic process;alcohol metabolic process;anatomical structure development;anatomical structure morphogenesis;biological regulation;biosynthetic process;carboxylic acid metabolic process;catabolic process;cellular biosynthetic process;cellular component assembly;cellular component organization;cellular compon…	3-chloroallyl aldehyde dehydrogenase activity;aldehyde dehydrogenase (NAD) activity;benzaldehyde dehydrogenase (NAD+) activity;catalytic activity;oxidoreductase activity;oxidoreductase activity, acting on the aldehyde or oxo group of donors;oxidoreductase activity, acting on the aldehyde or oxo group of donors, NAD or NADP as acceptor;retinal dehydrogenase activity	cell part;cytoplasm;extracellular membrane-bounded organelle;extracellular organelle;extracellular region part;extracellular vesicular exosome;intracellular membrane-bounded organelle;intracellular organelle;intracellular part;membrane-bounded organelle;membrane-bounded vesicle;nucleus;organelle;vesicle	alcohol metabolic process;anatomical structure development;anatomical structure morphogenesis;biological regulation;biosynthetic process;catabolic process;cellular component assembly;cellular component organization;cellular ketone metabolic process;cellular lipid metabolic process;cellular metabolic process;cellular process;developmental process;hormone metabolic process;lipid metabolic process;m…	cell part;cytoplasm;extracellular organelle;intracellular membrane-bounded organelle;intracellular organelle;nucleus;organelle;vesicle	Arginine and proline metabolism;Ascorbate and aldarate metabolism;beta-Alanine metabolism;Chloroalkane and chloroalkene degradation;Fatty acid metabolism;Glycerolipid metabolism;Glycolysis / Gluconeogenesis;Histidine metabolism;Limonene and pinene degradation;Lysine degradation;Pentose and glucuronate interconversions;Propanoate metabolism;Pyruvate metabolism;Retinol metabolism;Tryptophan metabol…	Aldedh	AACTTT_UNKNOWN;ABDULRAHMAN_KIDNEY_CANCER_VHL_DN;BERENJENO_TRANSFORMED_BY_RHOA_DN;BERENJENO_TRANSFORMED_BY_RHOA_FOREVER_UP;BERTUCCI_INVASIVE_CARCINOMA_DUCTAL_VS_LOBULAR_DN;BOCHKIS_FOXA2_TARGETS;BOQUEST_STEM_CELL_UP;BOYAULT_LIVER_CANCER_SUBCLASS_G1_DN;BROWNE_HCMV_INFECTION_24HR_DN;CAGCTG_V$AP4_Q5;CAGGTG_V$E12_Q6;CASORELLI_ACUTE_PROMYELOCYTIC_LEUKEMIA_DN;CHIARADONNA_NEOPLASTIC_TRANSFORMATION_KRAS_DN…	Acetylation;Completeproteome;Cytoplasm;Directproteinsequencing;NAD;Oxidoreductase;Phosphoprotein;Referenceproteome		4	3	3	9.8	8.2	8.2	54.467	0	8.2276	102610000	8	P24549;O35945	P24549;O35945	Retinal dehydrogenase 1;Aldehyde dehydrogenase, cytosolic 1	Aldh1a1;Aldh1a7	360
25.3994	25.0086	25.1238	25.1773	10-formyltetrahydrofolate catabolic process;10-formyltetrahydrofolate metabolic process;aromatic compound catabolic process;biosynthetic process;catabolic process;cellular aromatic compound metabolic process;cellular catabolic process;cellular metabolic process;cellular nitrogen compound catabolic process;cellular nitrogen compound metabolic process;cellular process;coenzyme catabolic process;coe…	aldehyde dehydrogenase (NAD) activity;catalytic activity;formyltetrahydrofolate dehydrogenase activity;hydroxymethyl-, formyl- and related transferase activity;methyltransferase activity;oxidoreductase activity;oxidoreductase activity, acting on the aldehyde or oxo group of donors;oxidoreductase activity, acting on the aldehyde or oxo group of donors, NAD or NADP as acceptor;oxidoreductase activi…	cell part;cytoplasmic part;extracellular membrane-bounded organelle;extracellular organelle;extracellular region part;extracellular vesicular exosome;intracellular membrane-bounded organelle;intracellular organelle;intracellular part;membrane-bounded organelle;membrane-bounded vesicle;mitochondrion;organelle;vesicle	biosynthetic process;catabolic process;cellular aromatic compound metabolic process;cellular metabolic process;cellular nitrogen compound metabolic process;cellular process;cofactor metabolic process;heterocycle metabolic process;metabolic process;nitrogen compound metabolic process;one-carbon metabolic process;small molecule metabolic process	cell part;extracellular organelle;intracellular membrane-bounded organelle;intracellular organelle;mitochondrion;organelle;vesicle	One carbon pool by folate	Aldedh;Formyl_trans_C;Formyl_trans_N;PP-binding	AROMATIC_COMPOUND_METABOLIC_PROCESS;BENPORATH_SUZ12_TARGETS;BERTUCCI_INVASIVE_CARCINOMA_DUCTAL_VS_LOBULAR_DN;BOYAULT_LIVER_CANCER_SUBCLASS_G12_DN;CARBOXYLIC_ACID_METABOLIC_PROCESS;CATABOLIC_PROCESS;CELLULAR_CATABOLIC_PROCESS;CHIANG_LIVER_CANCER_SUBCLASS_CTNNB1_UP;CHIANG_LIVER_CANCER_SUBCLASS_PROLIFERATION_DN;CHICAS_RB1_TARGETS_GROWING;chr12q23;chr3q21;COENZYME_METABOLIC_PROCESS;COFACTOR_CATABOLIC…	Acetylation;Completeproteome;Cytoplasm;Mitochondrion;NADP;One-carbonmetabolism;Oxidoreductase;Phosphopantetheine;Phosphoprotein;Referenceproteome;Transitpeptide		13	13	13	20.4	20.4	20.4	98.708	0	30.338	970260000	27	Q8R0Y6;Q8K009	Q8R0Y6	Cytosolic 10-formyltetrahydrofolate dehydrogenase	Aldh1l1	1261
25.4237	24.9133	25.0799	25.139	9-cis-retinoic acid biosynthetic process;9-cis-retinoic acid metabolic process;alcohol catabolic process;alcohol metabolic process;anatomical structure development;anatomical structure maturation;anatomical structure morphogenesis;anterior/posterior pattern specification;apocarotenoid metabolic process;appendage morphogenesis;behavior;biological regulation;biosynthetic process;blood vessel develo…	3-chloroallyl aldehyde dehydrogenase activity;aldehyde dehydrogenase (NAD) activity;aldehyde dehydrogenase [NAD(P)+] activity;binding;catalytic activity;coenzyme binding;cofactor binding;hormone binding;identical protein binding;isoprenoid binding;lipid binding;NAD binding;NAD+ binding;nucleotide binding;oxidoreductase activity;oxidoreductase activity, acting on the aldehyde or oxo group of donor…	cell part;cytoplasm;cytoplasmic part;cytosol;extracellular membrane-bounded organelle;extracellular organelle;extracellular region part;extracellular vesicular exosome;intracellular membrane-bounded organelle;intracellular organelle;intracellular organelle lumen;intracellular organelle part;intracellular part;membrane-bounded organelle;membrane-bounded vesicle;membrane-enclosed lumen;mitochondria…	alcohol metabolic process;anatomical structure development;anatomical structure morphogenesis;behavior;biological regulation;biosynthetic process;catabolic process;cell communication;cell development;cell differentiation;cellular aldehyde metabolic process;cellular ketone metabolic process;cellular lipid metabolic process;cellular metabolic process;cellular process;developmental maturation;develo…	cell part;cytoplasm;cytosol;extracellular organelle;intracellular membrane-bounded organelle;intracellular organelle;mitochondrion;organelle;vesicle	Arginine and proline metabolism;Ascorbate and aldarate metabolism;beta-Alanine metabolism;Chloroalkane and chloroalkene degradation;Drug metabolism - cytochrome P450;Fatty acid metabolism;Glycerolipid metabolism;Glycolysis / Gluconeogenesis;Histidine metabolism;Limonene and pinene degradation;Lysine degradation;Metabolism of xenobiotics by cytochrome P450;Pentose and glucuronate interconversions;…	Aldedh	AATGTGA,MIR-23A,MIR-23B;ACAWYAAAG_UNKNOWN;ACEVEDO_LIVER_CANCER_DN;ALCOHOL_METABOLIC_PROCESS;ALONSO_METASTASIS_UP;AMIT_EGF_RESPONSE_120_MCF10A;AMIT_SERUM_RESPONSE_240_MCF10A;ATACTGT,MIR-144;BASAKI_YBX1_TARGETS_DN;BENPORATH_MYC_TARGETS_WITH_EBOX;BERENJENO_ROCK_SIGNALING_NOT_VIA_RHOA_UP;BLALOCK_ALZHEIMERS_DISEASE_DN;BLALOCK_ALZHEIMERS_DISEASE_INCIPIENT_DN;BLALOCK_ALZHEIMERS_DISEASE_UP;BOQUEST_STEM_C…	Acetylation;Completeproteome;Cytoplasm;Directproteinsequencing;Mitochondrion;NAD;Oxidoreductase;Referenceproteome;Transitpeptide		10	10	9	19.8	19.8	18.3	56.537	0	30.304	691370000	29	P47738;Q9JHW9;Q62148	P47738	Aldehyde dehydrogenase, mitochondrial	Aldh2	462
25.8239	25.2748	25.2014	25.4334	acetate metabolic process;alcohol metabolic process;amine catabolic process;amine metabolic process;anatomical structure development;biological regulation;carbohydrate metabolic process;carboxylic acid catabolic process;carboxylic acid metabolic process;catabolic process;cellular amine metabolic process;cellular amino acid catabolic process;cellular amino acid metabolic process;cellular carbohydr…	aldehyde dehydrogenase (NAD) activity;catalytic activity;oxidoreductase activity;oxidoreductase activity, acting on the aldehyde or oxo group of donors;oxidoreductase activity, acting on the aldehyde or oxo group of donors, NAD or NADP as acceptor;succinate-semialdehyde dehydrogenase [NAD(P)+] activity;succinate-semialdehyde dehydrogenase activity	cell part;cytoplasmic part;intracellular membrane-bounded organelle;intracellular organelle;intracellular part;membrane-bounded organelle;mitochondrion;organelle	alcohol metabolic process;amine metabolic process;anatomical structure development;biological regulation;carbohydrate metabolic process;catabolic process;cellular amino acid metabolic process;cellular component assembly;cellular component organization;cellular ketone metabolic process;cellular lipid metabolic process;cellular metabolic process;cellular nitrogen compound metabolic process;cellular…	cell part;intracellular membrane-bounded organelle;intracellular organelle;mitochondrion;organelle	Alanine, aspartate and glutamate metabolism;Butanoate metabolism	Aldedh	AMINE_METABOLIC_PROCESS;AMINO_ACID_AND_DERIVATIVE_METABOLIC_PROCESS;AMINO_ACID_DERIVATIVE_METABOLIC_PROCESS;ANATOMICAL_STRUCTURE_DEVELOPMENT;AROMATIC_COMPOUND_METABOLIC_PROCESS;BASSO_CD40_SIGNALING_DN;BILD_E2F3_ONCOGENIC_SIGNATURE;BLALOCK_ALZHEIMERS_DISEASE_DN;BOYAULT_LIVER_CANCER_SUBCLASS_G3_DN;BRUINS_UVC_RESPONSE_VIA_TP53_GROUP_D;BUYTAERT_PHOTODYNAMIC_THERAPY_STRESS_DN;CARBOXYLIC_ACID_METABOLIC…	Acetylation;Completeproteome;Directproteinsequencing;Disulfidebond;Mitochondrion;NAD;Oxidoreductase;Phosphoprotein;Referenceproteome;Transitpeptide		5	5	5	12.8	12.8	12.8	55.968	0	8.5324	363990000	9	Q8BWF0	Q8BWF0	Succinate-semialdehyde dehydrogenase, mitochondrial	Aldh5a1	1151
25.4352	24.8535	24.9642	25.0843	amine catabolic process;amine metabolic process;branched chain family amino acid catabolic process;branched chain family amino acid metabolic process;brown fat cell differentiation;carboxylic acid catabolic process;carboxylic acid metabolic process;catabolic process;cell differentiation;cellular amine metabolic process;cellular amino acid catabolic process;cellular amino acid metabolic process;ce…	aldehyde dehydrogenase (NAD) activity;catalytic activity;malonate-semialdehyde dehydrogenase (acetylating) activity;methylmalonate-semialdehyde dehydrogenase (acylating) activity;oxidoreductase activity;oxidoreductase activity, acting on the aldehyde or oxo group of donors;oxidoreductase activity, acting on the aldehyde or oxo group of donors, NAD or NADP as acceptor	cell part;cytoplasmic part;extracellular membrane-bounded organelle;extracellular organelle;extracellular region part;extracellular vesicular exosome;intracellular membrane-bounded organelle;intracellular organelle;intracellular organelle part;intracellular part;membrane-bounded organelle;membrane-bounded vesicle;mitochondrion;nuclear part;nucleoplasm;organelle;organelle part;vesicle	amine metabolic process;catabolic process;cell differentiation;cellular amino acid metabolic process;cellular aromatic compound metabolic process;cellular ketone metabolic process;cellular metabolic process;cellular nitrogen compound metabolic process;cellular process;developmental process;heterocycle metabolic process;metabolic process;nitrogen compound metabolic process;nucleobase-containing co…	cell part;extracellular organelle;intracellular membrane-bounded organelle;intracellular organelle;mitochondrion;nucleoplasm;organelle;vesicle	Inositol phosphate metabolism;Propanoate metabolism;Valine, leucine and isoleucine degradation	Aldedh	AACTTT_UNKNOWN;AMINE_METABOLIC_PROCESS;AMINO_ACID_AND_DERIVATIVE_METABOLIC_PROCESS;AMINO_ACID_METABOLIC_PROCESS;AROMATIC_COMPOUND_METABOLIC_PROCESS;BOCHKIS_FOXA2_TARGETS;BONOME_OVARIAN_CANCER_SURVIVAL_OPTIMAL_DEBULKING;BROWNE_HCMV_INFECTION_20HR_DN;BROWNE_HCMV_INFECTION_48HR_DN;CACGTG_V$MYC_Q2;CARBOXYLIC_ACID_METABOLIC_PROCESS;CCTGAGT,MIR-510;CHARAFE_BREAST_CANCER_LUMINAL_VS_MESENCHYMAL_UP;CHIANG…	Acetylation;Completeproteome;Mitochondrion;NAD;Oxidoreductase;Phosphoprotein;Referenceproteome;Transitpeptide		4	4	4	8.6	8.6	8.6	57.915	0	10.965	482920000	8	Q9EQ20	Q9EQ20	Methylmalonate-semialdehyde dehydrogenase [acylating], mitochondrial	Aldh6a1	1643
27.8319	27.4409	27.4184	27.5637	alcohol metabolic process;amine biosynthetic process;amine metabolic process;betaine biosynthetic process;betaine metabolic process;biosynthetic process;carboxylic acid biosynthetic process;carboxylic acid metabolic process;cellular amine metabolic process;cellular amino acid biosynthetic process;cellular amino acid metabolic process;cellular biogenic amine metabolic process;cellular biosynthetic…	aldehyde dehydrogenase (NAD) activity;betaine-aldehyde dehydrogenase activity;catalytic activity;L-aminoadipate-semialdehyde dehydrogenase activity;oxidoreductase activity;oxidoreductase activity, acting on the aldehyde or oxo group of donors;oxidoreductase activity, acting on the aldehyde or oxo group of donors, NAD or NADP as acceptor	cell part;cytoplasm;cytoplasmic part;cytosol;extracellular membrane-bounded organelle;extracellular organelle;extracellular region part;extracellular vesicular exosome;intracellular membrane-bounded organelle;intracellular organelle;intracellular part;membrane-bounded organelle;membrane-bounded vesicle;mitochondrion;nucleus;organelle;vesicle	alcohol metabolic process;amine metabolic process;biosynthetic process;cellular amino acid metabolic process;cellular ketone metabolic process;cellular metabolic process;cellular nitrogen compound metabolic process;cellular process;metabolic process;nitrogen compound metabolic process;organic acid metabolic process;primary metabolic process;small molecule metabolic process	cell part;cytoplasm;cytosol;extracellular organelle;intracellular membrane-bounded organelle;intracellular organelle;mitochondrion;nucleus;organelle;vesicle	Arginine and proline metabolism;Ascorbate and aldarate metabolism;beta-Alanine metabolism;Fatty acid metabolism;Glycerolipid metabolism;Glycine, serine and threonine metabolism;Glycolysis / Gluconeogenesis;Histidine metabolism;Lysine biosynthesis;Lysine degradation;Propanoate metabolism;Pyruvate metabolism;Tryptophan metabolism;Valine, leucine and isoleucine degradation	Aldedh	ACEVEDO_NORMAL_TISSUE_ADJACENT_TO_LIVER_TUMOR_DN;AMUNDSON_POOR_SURVIVAL_AFTER_GAMMA_RADIATION_2G;AUNG_GASTRIC_CANCER;BENPORATH_SOX2_TARGETS;BROWNE_HCMV_INFECTION_18HR_DN;CHANDRAN_METASTASIS_DN;CHESLER_BRAIN_HIGHEST_GENETIC_VARIANCE;CHESLER_BRAIN_QTL_CIS;CHICAS_RB1_TARGETS_SENESCENT;chr5q31;COLINA_TARGETS_OF_4EBP1_AND_4EBP2;CONCANNON_APOPTOSIS_BY_EPOXOMICIN_DN;CORRE_MULTIPLE_MYELOMA_DN;DAIRKEE_TER…	Acetylation;Alternativesplicing;Completeproteome;Cytoplasm;Mitochondrion;NAD;Nucleus;Oxidoreductase;Referenceproteome;Transitpeptide		9	9	9	23.9	23.9	23.9	55.644	0	19.651	1495000000	19	Q9DBF1-2;Q9DBF1	Q9DBF1-2;Q9DBF1	Alpha-aminoadipic semialdehyde dehydrogenase	Aldh7a1	1607
23.6897	23.8932	24.0527	23.8785	amine biosynthetic process;amine metabolic process;anatomical structure development;betaine biosynthetic process;betaine metabolic process;biological regulation;biosynthetic process;carboxylic acid biosynthetic process;carboxylic acid metabolic process;carnitine biosynthetic process;carnitine metabolic process;cellular aldehyde metabolic process;cellular amine metabolic process;cellular amino aci…	4-trimethylammoniobutyraldehyde dehydrogenase activity;aldehyde dehydrogenase (NAD) activity;amine binding;aminobutyraldehyde dehydrogenase activity;binding;catalytic activity;coenzyme binding;cofactor binding;NAD binding;nucleotide binding;oxidoreductase activity;oxidoreductase activity, acting on the aldehyde or oxo group of donors;oxidoreductase activity, acting on the aldehyde or oxo group of…	cell part;cytoplasmic part;cytosol;extracellular membrane-bounded organelle;extracellular organelle;extracellular region part;extracellular vesicular exosome;intracellular membrane-bounded organelle;intracellular organelle;intracellular part;membrane-bounded organelle;membrane-bounded vesicle;mitochondrion;organelle;vesicle	amine metabolic process;anatomical structure development;biological regulation;biosynthetic process;cellular aldehyde metabolic process;cellular amino acid metabolic process;cellular ketone metabolic process;cellular metabolic process;cellular nitrogen compound metabolic process;cellular process;developmental process;metabolic process;neurotransmitter metabolic process;nitrogen compound metabolic…	cell part;cytosol;extracellular organelle;intracellular membrane-bounded organelle;intracellular organelle;mitochondrion;organelle;vesicle	Arginine and proline metabolism;Ascorbate and aldarate metabolism;beta-Alanine metabolism;Fatty acid metabolism;Glycerolipid metabolism;Glycolysis / Gluconeogenesis;Histidine metabolism;Lysine degradation;Propanoate metabolism;Pyruvate metabolism;Tryptophan metabolism;Valine, leucine and isoleucine degradation	Aldedh	ACEVEDO_LIVER_CANCER_DN;BIOSYNTHETIC_PROCESS;BYSTRYKH_HEMATOPOIESIS_STEM_CELL_AND_BRAIN_QTL_CIS;BYSTRYKH_HEMATOPOIESIS_STEM_CELL_QTL_CIS;CELL_CELL_SIGNALING;CELLULAR_BIOSYNTHETIC_PROCESS;CHESLER_BRAIN_QTL_CIS;chr1q22;CROMER_TUMORIGENESIS_DN;CYTOPLASM;DANG_BOUND_BY_MYC;DANG_MYC_TARGETS_DN;DANG_REGULATED_BY_MYC_DN;DIAZ_CHRONIC_MEYLOGENOUS_LEUKEMIA_UP;DOUGLAS_BMI1_TARGETS_UP;ELECTRON_TRANSPORT_GO_00…	Acetylation;Completeproteome;Cytoplasm;Directproteinsequencing;NAD;Oxidoreductase;Referenceproteome		3	3	3	7.5	7.5	7.5	53.514	0	4.9782	90291000	5	Q9JLJ2	Q9JLJ2	4-trimethylaminobutyraldehyde dehydrogenase	Aldh9a1	1693
30.5194	29.8984	29.9675	30.1284	alcohol catabolic process;alcohol metabolic process;biological regulation;carbohydrate catabolic process;carbohydrate metabolic process;catabolic process;cellular carbohydrate catabolic process;cellular carbohydrate metabolic process;cellular component assembly;cellular component assembly at cellular level;cellular component organization;cellular component organization at cellular level;cellular …	aldehyde-lyase activity;ATPase binding;binding;carbohydrate binding;carbon-carbon lyase activity;catalytic activity;cytoskeletal protein binding;enzyme binding;fructose binding;fructose-bisphosphate aldolase activity;identical protein binding;lyase activity;monosaccharide binding;protease binding;protein binding;sugar binding	cell part;centriolar satellite;contractile fiber part;cytoplasmic part;cytoskeletal part;extracellular membrane-bounded organelle;extracellular organelle;extracellular region part;extracellular vesicular exosome;intracellular organelle part;intracellular part;M band;macromolecular complex;membrane;membrane-bounded organelle;membrane-bounded vesicle;microtubule organizing center;microtubule organi…	alcohol metabolic process;biological regulation;carbohydrate metabolic process;catabolic process;cellular component assembly;cellular component organization;cellular macromolecular complex assembly;cellular metabolic process;cellular nitrogen compound metabolic process;cellular process;cofactor metabolic process;generation of precursor metabolites and energy;heterocycle metabolic process;macromol…	cell part;extracellular organelle;macromolecular complex;membrane;microtubule organizing center;organelle;protein complex;vesicle	Carbon fixation in photosynthetic organisms;Fructose and mannose metabolism;Glycolysis / Gluconeogenesis;Pentose phosphate pathway	Glycolytic	ACACTCC,MIR-122A;ACEVEDO_LIVER_CANCER_DN;ACEVEDO_LIVER_TUMOR_VS_NORMAL_ADJACENT_TISSUE_DN;ALCOHOL_METABOLIC_PROCESS;BALLIF_DEVELOPMENTAL_DISABILITY_P16_P12_DELETION;BIOCARTA_GLYCOLYSIS_PATHWAY;BIOCARTA_MTA3_PATHWAY;BOCHKIS_FOXA2_TARGETS;BRACHAT_RESPONSE_TO_CAMPTOTHECIN_DN;BRACHAT_RESPONSE_TO_METHOTREXATE_DN;BROWNE_HCMV_INFECTION_18HR_DN;BRUINS_UVC_RESPONSE_VIA_TP53_GROUP_A;BUCKANOVICH_T_LYMPHOCYT…	Acetylation;Completeproteome;Cytoplasm;Cytoskeleton;Directproteinsequencing;Glycolysis;Lyase;Phosphoprotein;Referenceproteome;Schiffbase		20	18	18	73.1	63.5	63.5	39.355	0	199.02	16640000000	60	P05064;Q91Y97	P05064	Fructose-bisphosphate aldolase A	Aldoa	209
29.1375	28.5069	28.4974	28.7139	aging;alcohol catabolic process;alcohol metabolic process;anatomical structure morphogenesis;apoptosis;carbohydrate catabolic process;carbohydrate metabolic process;catabolic process;cell death;cell differentiation;cellular carbohydrate catabolic process;cellular carbohydrate metabolic process;cellular component assembly;cellular component organization;cellular component organization or biogenesi…	aldehyde-lyase activity;binding;carbon-carbon lyase activity;catalytic activity;cytoskeletal protein binding;fructose-bisphosphate aldolase activity;lyase activity;protein binding	axon;cell part;cell projection;cytoplasmic part;extracellular membrane-bounded organelle;extracellular organelle;extracellular region part;extracellular vesicular exosome;intracellular membrane-bounded organelle;intracellular organelle;intracellular part;membrane-bounded organelle;membrane-bounded vesicle;mitochondrion;neuron projection;organelle;vesicle	aging;alcohol metabolic process;anatomical structure morphogenesis;carbohydrate metabolic process;catabolic process;cell death;cell differentiation;cellular component assembly;cellular component organization;cellular metabolic process;cellular process;death;developmental process;generation of precursor metabolites and energy;macromolecular complex assembly;metabolic process;primary metabolic proc…	cell part;cell projection;extracellular organelle;intracellular membrane-bounded organelle;intracellular organelle;mitochondrion;neuron projection;organelle;vesicle	Carbon fixation in photosynthetic organisms;Fructose and mannose metabolism;Glycolysis / Gluconeogenesis;Pentose phosphate pathway	Glycolytic	ABBUD_LIF_SIGNALING_1_UP;AKL_HTLV1_INFECTION_UP;AKT_UP.V1_UP;AKT_UP_MTOR_DN.V1_UP;ALCOHOL_METABOLIC_PROCESS;BASAKI_YBX1_TARGETS_DN;BLALOCK_ALZHEIMERS_DISEASE_DN;BOYAULT_LIVER_CANCER_SUBCLASS_G2;CARBOHYDRATE_METABOLIC_PROCESS;CARBON_CARBON_LYASE_ACTIVITY;CASORELLI_ACUTE_PROMYELOCYTIC_LEUKEMIA_DN;CATRRAGC_UNKNOWN;CELLULAR_CARBOHYDRATE_METABOLIC_PROCESS;CERVERA_SDHB_TARGETS_1_DN;COATES_MACROPHAGE_M1…	Acetylation;Completeproteome;Directproteinsequencing;Glycolysis;Lyase;Phosphoprotein;Referenceproteome;Schiffbase		21	21	19	59	59	49.3	39.394	0	131.49	9654100000	67	P05063	P05063	Fructose-bisphosphate aldolase C	Aldoc	208
26.707	25.9556	25.8329	26.1652	behavior;cellular component organization;cellular component organization or biogenesis;cellular membrane organization;cellular process;cognition;endocytosis;establishment of localization;learning;learning or memory;membrane invagination;membrane organization;multicellular organismal process;neurological system process;response to stimulus;synaptic vesicle endocytosis;synaptic vesicle transport;sy…	binding;lipid binding;phospholipid binding	cell junction;cell part;clathrin coated vesicle membrane;clathrin-coated vesicle;coated vesicle;coated vesicle membrane;cytoplasmic membrane-bounded vesicle;cytoplasmic part;cytoplasmic vesicle;cytoplasmic vesicle membrane;cytoplasmic vesicle part;cytoskeleton;intracellular membrane-bounded organelle;intracellular non-membrane-bounded organelle;intracellular organelle;intracellular organelle part…	behavior;cellular component organization;cellular membrane organization;cellular process;endocytosis;establishment of localization;membrane invagination;membrane organization;multicellular organismal process;neurological system process;response to stimulus;transport;vesicle-mediated transport	cell part;cytoplasmic membrane-bounded vesicle;cytoskeleton;intracellular membrane-bounded organelle;intracellular non-membrane-bounded organelle;intracellular organelle;membrane;organelle;vesicle	Fc gamma R-mediated phagocytosis	BAR;SH3_9	ACTIN_CYTOSKELETON;AGCTCCT,MIR-28;BENPORATH_ES_WITH_H3K27ME3;BIOCARTA_NDKDYNAMIN_PATHWAY;CAGCTG_V$AP4_Q5;CELL_CELL_SIGNALING;chr7p14;CLATHRIN_COATED_VESICLE;COATED_VESICLE;CROONQUIST_NRAS_VS_STROMAL_STIMULATION_UP;CTIP_DN.V1_DN;CYTOPLASM;CYTOPLASMIC_MEMBRANE_BOUND_VESICLE;CYTOPLASMIC_PART;CYTOPLASMIC_VESICLE;CYTOSKELETON;DACOSTA_UV_RESPONSE_VIA_ERCC3_DN;DACOSTA_UV_RESPONSE_VIA_ERCC3_TTD_DN;ESC_J1…	Celljunction;Coiledcoil;Completeproteome;Cytoplasm;Cytoplasmicvesicle;Cytoskeleton;Membrane;Phosphoprotein;Referenceproteome;SH3domain;Synapse		11	11	11	21.7	21.7	21.7	75.012	0	74.97	2076700000	33	Q7TQF7	Q7TQF7	Amphiphysin	Amph	1036
24.7129	24.9839	25.7063	25.1344	anatomical structure development;anatomical structure formation involved in morphogenesis;anatomical structure morphogenesis;atrial septum development;axon ensheathment;axonogenesis;biological regulation;calcium ion homeostasis;calcium-mediated signaling;cardiac muscle contraction;cardiac septum development;cation homeostasis;cell development;cell junction assembly;cell junction organization;cell…	adenyl nucleotide binding;adenyl ribonucleotide binding;ATP binding;ATPase binding;binding;binding, bridging;catalytic activity;cation binding;channel regulator activity;endopeptidase activity;enzyme binding;hydrolase activity;ion binding;ion channel binding;metal ion binding;metalloendopeptidase activity;metallopeptidase activity;nucleotide binding;peptidase activity;peptidase activity, acting o…	A band;apical plasma membrane;basolateral plasma membrane;cell junction;cell part;cell projection;cell-cell contact zone;cell-cell junction;contractile fiber part;costamere;cytoplasm;cytoplasmic part;cytoskeleton;integral to membrane;integral to plasma membrane;intercalated disc;intracellular;intracellular membrane-bounded organelle;intracellular non-membrane-bounded organelle;intracellular organ…	anatomical structure development;anatomical structure formation involved in morphogenesis;anatomical structure morphogenesis;biological regulation;cell development;cell junction organization;cellular component assembly;cellular component morphogenesis;cellular component organization;cellular homeostasis;cellular ion homeostasis;cellular localization;cellular membrane organization;cellular metabol…	cell part;cell projection;cytoplasm;cytoskeleton;intracellular;intracellular membrane-bounded organelle;intracellular non-membrane-bounded organelle;intracellular organelle;membrane;mitochondrion;neuron projection;organelle;plasma membrane		AAA;Ank;Ank_2;Death;FtsH_ext;Peptidase_M41;ZU5	AAACCAC,MIR-140;AAANWWTGC_UNKNOWN;ACACTGG,MIR-199A,MIR-199B;ACCAAAG,MIR-9;ACEVEDO_LIVER_CANCER_WITH_H3K9ME3_UP;ACEVEDO_METHYLATED_IN_LIVER_CANCER_DN;ACTGCCT,MIR-34B;ACTGTAG,MIR-139;ACTGTGA,MIR-27A,MIR-27B;AGCACTT,MIR-93,MIR-302A,MIR-302B,MIR-302C,MIR-302D,MIR-372,MIR-373,MIR-520E,MIR-520A,MIR-526B,MIR-520B,MIR-520C,MIR-520D;ATACTGT,MIR-144;ATATGCA,MIR-448;BASSO_B_LYMPHOCYTE_NETWORK;BLUM_RESPONSE_…	Alternativesplicing;ANKrepeat;ATP-binding;Celljunction;Cellmembrane;Completeproteome;Cytoplasm;Cytoskeleton;Directproteinsequencing;Diseasemutation;Hydrolase;Membrane;Metal-binding;Metalloprotease;Mitochondrion;Nucleotide-binding;Phosphoprotein;Postsynapticcellmembrane;Protease;Referenceproteome;Repeat;Synapse;Transmembrane;Transmembranehelix;Zinc		10	10	6	3.3	3.3	2	428.76	0	23.247	584480000	18	Q8C8R3-2;Q8C8R3;Q8C8R3-4;Q8C8R3-5;Q8C8R3-3;Q8C8R3-8;Q8C8R3-7;Q8C8R3-6;Q8JZQ2	Q8C8R3-2;Q8C8R3;Q8C8R3-4;Q8C8R3-5	Ankyrin-2	Ank2	1187
23.8357	23.8325	23.9395	23.8692	anatomical structure development;anatomical structure morphogenesis;axon guidance;axonogenesis;biological regulation;biosynthetic process;cation homeostasis;cation transport;cell cycle cytokinesis;cell cycle process;cell development;cell part morphogenesis;cell projection morphogenesis;cell projection organization;cellular biosynthetic process;cellular chemical homeostasis;cellular component asse…	ATPase binding;binding;binding, bridging;cytoskeletal adaptor activity;cytoskeletal protein binding;enzyme binding;ion channel binding;protein binding;protein binding, bridging;spectrin binding;structural constituent of cytoskeleton;structural molecule activity	axolemma;axon;axon part;basal plasma membrane;basolateral plasma membrane;cell cortex part;cell junction;cell part;cell projection;cell projection membrane;cell projection part;cell-cell contact zone;cell-cell junction;contractile fiber part;cortical cytoskeleton;cytoplasmic part;cytoskeleton;dendrite;endoplasmic reticulum;initial segment;intercalated disc;intracellular membrane-bounded organelle…	anatomical structure development;anatomical structure morphogenesis;biological regulation;biosynthetic process;cell development;cellular component assembly;cellular component morphogenesis;cellular component organization;cellular homeostasis;cellular ion homeostasis;cellular localization;cellular membrane organization;cellular metabolic process;cellular nitrogen compound metabolic process;cellula…	cell part;cell projection;cytoskeleton;endoplasmic reticulum;intracellular membrane-bounded organelle;intracellular non-membrane-bounded organelle;intracellular organelle;lysosome;membrane;neuron projection;nucleus;organelle;plasma membrane;synapse;vacuole		Ank;Ank_2;Death;ZU5	AAANWWTGC_UNKNOWN;AACTTT_UNKNOWN;AAGCCAT,MIR-135A,MIR-135B;ACACTAC,MIR-142-3P;ACEVEDO_METHYLATED_IN_LIVER_CANCER_DN;ACTGTGA,MIR-27A,MIR-27B;ALCALAY_AML_BY_NPM1_LOCALIZATION_DN;ANATOMICAL_STRUCTURE_DEVELOPMENT;ANATOMICAL_STRUCTURE_MORPHOGENESIS;ATGCTGC,MIR-103,MIR-107;BAKKER_FOXO3_TARGETS_DN;BERENJENO_TRANSFORMED_BY_RHOA_DN;BHAT_ESR1_TARGETS_NOT_VIA_AKT1_DN;BLALOCK_ALZHEIMERS_DISEASE_DN;BREDEMEYER…	Alternativepromoterusage;Alternativesplicing;ANKrepeat;Celljunction;Cellmembrane;Cellprojection;Completeproteome;Cytoplasm;Cytoskeleton;Directproteinsequencing;Hydroxylation;Isopeptidebond;Lipoprotein;Lysosome;Membrane;Phosphoprotein;Postsynapticcellmembrane;Referenceproteome;Repeat;Sarcoplasmicreticulum;Synapse;Ublconjugation		7	3	3	5.2	2.1	2.1	188.25	0	5.1433	146720000	7	G5E8K5-2;G5E8K5-3;G5E8K5;G5E8K5-6;G5E8K5-5;G5E8K5-4;Q02357-5;Q02357-2;Q02357;Q02357-3;Q02357-4;Q02357-6	G5E8K5-2;G5E8K5-3;G5E8K5	Ankyrin-3	Ank3	66
25.1047	24.5186	24.4623	24.6952	anion transport;biological regulation;establishment of localization;inorganic anion transport;inorganic diphosphate transport;ion transport;regulation of biological process;regulation of biomineral tissue development;regulation of bone mineralization;regulation of developmental process;regulation of multicellular organismal development;regulation of multicellular organismal process;regulation of …	active transmembrane transporter activity;anion transmembrane transporter activity;inorganic anion transmembrane transporter activity;inorganic diphosphate transmembrane transporter activity;inorganic phosphate transmembrane transporter activity;ion transmembrane transporter activity;phosphate ion transmembrane transporter activity;secondary active transmembrane transporter activity;substrate-spe…	cell part;integral to membrane;integral to plasma membrane;intrinsic to membrane;intrinsic to plasma membrane;membrane;membrane part;plasma membrane;plasma membrane part	biological regulation;establishment of localization;ion transport;transport	cell part;membrane;plasma membrane		ANKH	ACAWYAAAG_UNKNOWN;ACTIVE_TRANSMEMBRANE_TRANSPORTER_ACTIVITY;AFFAR_YY1_TARGETS_DN;ANATOMICAL_STRUCTURE_DEVELOPMENT;ANION_TRANSMEMBRANE_TRANSPORTER_ACTIVITY;BILD_E2F3_ONCOGENIC_SIGNATURE;BLUM_RESPONSE_TO_SALIRASIB_DN;BONE_REMODELING;CHANDRAN_METASTASIS_DN;CHARAFE_BREAST_CANCER_LUMINAL_VS_BASAL_DN;CHARAFE_BREAST_CANCER_LUMINAL_VS_MESENCHYMAL_DN;CHIARADONNA_NEOPLASTIC_TRANSFORMATION_KRAS_CDC25_UP;CHI…	Completeproteome;Membrane;Phosphatetransport;Polymorphism;Referenceproteome;Transmembrane;Transmembranehelix;Transport		6	6	6	14.6	14.6	14.6	54.297	0	12.697	331330000	12	Q9JHZ2	Q9JHZ2	Progressive ankylosis protein	Ankh	1667
25.9252	26.2404	26.1834	26.1163	cell cycle;cell division;cellular component organization;cellular component organization or biogenesis;cellular membrane organization;cellular process;endocytosis;establishment of localization;membrane invagination;membrane organization;phagocytosis;response to calcium ion;response to chemical stimulus;response to inorganic substance;response to metal ion;response to stimulus;transport;vesicle-me…	antigen binding;binding;calcium ion binding;calcium-dependent phospholipid binding;calcium-dependent protein binding;cation binding;ion binding;lipid binding;metal ion binding;MHC class II protein complex binding;MHC protein complex binding;phosphatidylethanolamine binding;phospholipid binding;protein binding	azurophil granule;cell part;cytoplasm;cytoplasmic membrane-bounded vesicle;cytoplasmic part;cytoplasmic vesicle;cytoskeletal part;endocytic vesicle;envelope;extracellular membrane-bounded organelle;extracellular organelle;extracellular region part;extracellular vesicular exosome;intracellular membrane-bounded organelle;intracellular non-membrane-bounded organelle;intracellular organelle;intracell…	cell cycle;cell division;cellular component organization;cellular membrane organization;cellular process;endocytosis;establishment of localization;membrane invagination;membrane organization;response to chemical stimulus;response to stimulus;transport;vesicle-mediated transport	cell part;cytoplasm;cytoplasmic membrane-bounded vesicle;extracellular organelle;intracellular membrane-bounded organelle;intracellular non-membrane-bounded organelle;intracellular organelle;lysosome;membrane;midbody;nuclear envelope;nucleoplasm;organelle;vacuole;vesicle		Annexin	AAAGGGA,MIR-204,MIR-211;AACTTT_UNKNOWN;AGTCAGC,MIR-345;BRUECKNER_TARGETS_OF_MIRLET7A3_UP;BURTON_ADIPOGENESIS_9;CHANDRAN_METASTASIS_DN;CHANDRAN_METASTASIS_TOP50_DN;CHANG_CORE_SERUM_RESPONSE_DN;CHEMNITZ_RESPONSE_TO_PROSTAGLANDIN_E2_DN;CHIARADONNA_NEOPLASTIC_TRANSFORMATION_CDC25_DN;CHIARETTI_ACUTE_LYMPHOBLASTIC_LEUKEMIA_ZAP70;chr10q22;CYTOPLASM;DELASERNA_MYOD_TARGETS_UP;DITTMER_PTHLH_TARGETS_UP;DODD…	Acetylation;Annexin;Calcium;Calcium/phospholipid-binding;Cellcycle;Celldivision;Completeproteome;Cytoplasm;Cytoskeleton;Nucleus;Referenceproteome;Repeat		8	8	8	17.3	17.3	17.3	54.079	0	20.349	1060900000	24	P97384	P97384	Annexin A11	Anxa11	709
26.6433	25.6927	25.8309	26.0556	anatomical structure formation involved in morphogenesis;angiogenesis;biological regulation;body fluid secretion;cellular component assembly;cellular component assembly at cellular level;cellular component organization;cellular component organization at cellular level;cellular component organization or biogenesis;cellular component organization or biogenesis at cellular level;cellular membrane or…	binding;calcium ion binding;calcium-dependent phospholipid binding;calcium-dependent protein binding;cation binding;enzyme inhibitor activity;enzyme regulator activity;ion binding;lipase inhibitor activity;lipid binding;metal ion binding;phosphatidylinositol binding;phosphatidylinositol-4,5-bisphosphate binding;phospholipase A2 inhibitor activity;phospholipase inhibitor activity;phospholipid bind…	basement membrane;basolateral plasma membrane;cell cortex;cell part;cell projection;cell surface;cytoplasm;cytoplasmic membrane-bounded vesicle;cytoplasmic part;cytoplasmic vesicle;cytosol;early endosome;endosomal part;endosome;endosome membrane;extracellular matrix part;extracellular membrane-bounded organelle;extracellular organelle;extracellular region part;extracellular space;extracellular ve…	anatomical structure formation involved in morphogenesis;biological regulation;cellular component assembly;cellular component organization;cellular membrane organization;cellular process;developmental process;establishment of localization;extracellular matrix organization;extracellular structure organization;macromolecular complex assembly;membrane organization;multicellular organismal process;or…	cell cortex;cell part;cell projection;cell surface;cytoplasm;cytoplasmic membrane-bounded vesicle;cytosol;endosome;extracellular organelle;extracellular space;intracellular membrane-bounded organelle;intracellular organelle;lipid particle;macromolecular complex;membrane;midbody;nucleus;organelle;plasma membrane;protein complex;vesicle		Annexin	AACATTC,MIR-409-3P;ACATTCC,MIR-1,MIR-206;AMUNDSON_POOR_SURVIVAL_AFTER_GAMMA_RADIATION_2G;ANATOMICAL_STRUCTURE_DEVELOPMENT;BARRIER_COLON_CANCER_RECURRENCE_UP;BLALOCK_ALZHEIMERS_DISEASE_UP;BORCZUK_MALIGNANT_MESOTHELIOMA_UP;BORLAK_LIVER_CANCER_EGF_UP;BOYLAN_MULTIPLE_MYELOMA_C_D_DN;BROWNE_HCMV_INFECTION_14HR_DN;BROWNE_HCMV_INFECTION_20HR_DN;BROWNE_HCMV_INFECTION_2HR_DN;BRUNO_HEMATOPOIESIS;CELL_FRACTI…	3D-structure;Acetylation;Annexin;Basementmembrane;Calcium;Calcium/phospholipid-binding;Completeproteome;Extracellularmatrix;Phosphoprotein;Referenceproteome;Repeat;Secreted;Ublconjugation	S100A10-annexin 2 complex;TRPV5-S100A10-annexin 2 complex	7	7	7	24.5	24.5	24.5	38.676	0	27.761	722300000	13	P07356	P07356	Annexin A2	Anxa2	224
25.1487	24.6229	24.6748	24.8155	biological regulation;cell activation;cell activation involved in immune response;cellular component organization;cellular component organization or biogenesis;cellular membrane organization;cellular process;defense response;defense response to bacterium;endocytosis;establishment of localization;establishment of localization in cell;exocytosis;immune effector process;immune system process;leukocy…	binding;calcium ion binding;calcium-dependent phospholipid binding;calcium-dependent protein binding;cation binding;enzyme inhibitor activity;enzyme regulator activity;ion binding;lipase inhibitor activity;lipid binding;metal ion binding;phospholipase A2 inhibitor activity;phospholipase inhibitor activity;phospholipid binding;protein binding	cell part;cytoplasm;cytoplasmic membrane-bounded vesicle;cytoplasmic part;cytoplasmic vesicle;cytoplasmic vesicle membrane;cytoplasmic vesicle part;endocytic vesicle membrane;extracellular membrane-bounded organelle;extracellular organelle;extracellular region part;extracellular vesicular exosome;intracellular membrane-bounded organelle;intracellular organelle;intracellular organelle part;intrace…	biological regulation;cell activation;cellular component organization;cellular membrane organization;cellular process;endocytosis;establishment of localization;exocytosis;immune system process;membrane invagination;membrane organization;multi-organism process;response to biotic stimulus;response to stimulus;response to stress;secretion;transport;vesicle-mediated transport	cell part;cytoplasm;cytoplasmic membrane-bounded vesicle;extracellular organelle;intracellular membrane-bounded organelle;intracellular organelle;membrane;organelle;plasma membrane;vesicle		Annexin	ACEVEDO_FGFR1_TARGETS_IN_PROSTATE_CANCER_MODEL_UP;APRELIKOVA_BRCA1_TARGETS;ATF2_S_UP.V1_UP;BASAKI_YBX1_TARGETS_UP;BERENJENO_TRANSFORMED_BY_RHOA_FOREVER_DN;BERENJENO_TRANSFORMED_BY_RHOA_UP;BMI1_DN.V1_UP;BMI1_DN_MEL18_DN.V1_UP;BOQUEST_STEM_CELL_DN;BROWNE_HCMV_INFECTION_48HR_UP;BRUECKNER_TARGETS_OF_MIRLET7A3_DN;BRUINS_UVC_RESPONSE_EARLY_LATE;BRUINS_UVC_RESPONSE_VIA_TP53_GROUP_B;BURTON_ADIPOGENESIS_8…	Acetylation;Annexin;Calcium;Calcium/phospholipid-binding;Completeproteome;PhospholipaseA2inhibitor;Referenceproteome;Repeat		4	4	4	13.6	13.6	13.6	36.384	0	8.5431	231770000	10	O35639	O35639	Annexin A3	Anxa3	113
24.0872	23.2291	23.1547	23.4903	anatomical structure development;biological regulation;cell differentiation;cellular developmental process;cellular process;developmental process;epithelial cell differentiation;kidney development;negative regulation of biological process;negative regulation of cellular process;negative regulation of cytokine secretion;negative regulation of interleukin-8 secretion;negative regulation of molecula…	binding;calcium ion binding;calcium-dependent phospholipid binding;calcium-dependent protein binding;cation binding;identical protein binding;ion binding;lipid binding;metal ion binding;NF-kappaB binding;phospholipid binding;protein binding;transcription factor binding	apical plasma membrane;cell part;cell surface;cytoplasm;cytoplasmic part;extracellular membrane-bounded organelle;extracellular organelle;extracellular region part;extracellular vesicular exosome;intracellular membrane-bounded organelle;intracellular organelle;intracellular organelle part;intracellular part;membrane;membrane part;membrane-bounded organelle;membrane-bounded vesicle;nuclear membran…	anatomical structure development;biological regulation;cell differentiation;cellular process;developmental process;regulation of transport	cell part;cell surface;cytoplasm;extracellular organelle;intracellular membrane-bounded organelle;intracellular organelle;membrane;nucleus;organelle;plasma membrane;vesicle		Annexin	AACATTC,MIR-409-3P;ACATTCC,MIR-1,MIR-206;ACEVEDO_FGFR1_TARGETS_IN_PROSTATE_CANCER_MODEL_UP;ANTI_APOPTOSIS;APOPTOSIS_GO;BARIS_THYROID_CANCER_DN;BERENJENO_TRANSFORMED_BY_RHOA_DN;BOYLAN_MULTIPLE_MYELOMA_D_DN;BOYLAN_MULTIPLE_MYELOMA_PCA3_DN;BRACHAT_RESPONSE_TO_CAMPTOTHECIN_DN;BRACHAT_RESPONSE_TO_METHOTREXATE_DN;BREDEMEYER_RAG_SIGNALING_VIA_ATM_NOT_VIA_NFKB_UP;BROWN_MYELOID_CELL_DEVELOPMENT_UP;BROWNE_…	Acetylation;Annexin;Calcium;Calcium/phospholipid-binding;Completeproteome;Phosphoprotein;Referenceproteome;Repeat		2	2	2	7.8	7.8	7.8	35.915	0	4.322	79073000	5	P97429	P97429	Annexin A4	Anxa4	711
28.0921	27.4382	27.4122	27.6475	biological regulation;blood coagulation;coagulation;hemostasis;multicellular organismal process;negative regulation of biological process;negative regulation of coagulation;negative regulation of multicellular organismal process;regulation of biological process;regulation of biological quality;regulation of body fluid levels;regulation of coagulation;regulation of multicellular organismal process…	binding;calcium ion binding;calcium-dependent phospholipid binding;cation binding;ion binding;lipid binding;metal ion binding;phospholipid binding	adherens junction;anchoring junction;blood microparticle;cell junction;cell part;cell-substrate adherens junction;cell-substrate junction;endothelial microparticle;external side of plasma membrane;extracellular membrane-bounded organelle;extracellular organelle;extracellular region part;extracellular vesicular exosome;focal adhesion;intracellular;membrane;membrane part;membrane-bounded organelle;…	biological regulation;coagulation;multicellular organismal process;regulation of body fluid levels;response to chemical stimulus;response to stimulus	cell part;extracellular organelle;intracellular;membrane;organelle;vesicle		Annexin	AMUNDSON_POOR_SURVIVAL_AFTER_GAMMA_RADIATION_2G;AMUNDSON_POOR_SURVIVAL_AFTER_GAMMA_RADIATION_8G;ANTI_APOPTOSIS;APOPTOSIS_GO;APRELIKOVA_BRCA1_TARGETS;BROWN_MYELOID_CELL_DEVELOPMENT_UP;BURTON_ADIPOGENESIS_8;CASORELLI_APL_SECONDARY_VS_DE_NOVO_UP;CELL_DEVELOPMENT;CHARAFE_BREAST_CANCER_LUMINAL_VS_MESENCHYMAL_DN;CHEN_METABOLIC_SYNDROM_NETWORK;chr4q27;CHYLA_CBFA2T3_TARGETS_UP;CYTOPLASM;DEMAGALHAES_AGING…	Acetylation;Annexin;Bloodcoagulation;Calcium;Calcium/phospholipid-binding;Completeproteome;Directproteinsequencing;Hemostasis;Referenceproteome;Repeat;S-nitrosylation		15	15	15	47.6	47.6	47.6	35.752	0	81.419	5666900000	55	P48036	P48036	Annexin A5	Anxa5	473
28.4211	28.0361	28.1279	28.195	biological regulation;calcium ion homeostasis;calcium ion transport;cation homeostasis;cation transport;cellular calcium ion homeostasis;cellular cation homeostasis;cellular chemical homeostasis;cellular component assembly;cellular component organization;cellular component organization or biogenesis;cellular divalent inorganic cation homeostasis;cellular homeostasis;cellular ion homeostasis;cellu…	binding;calcium ion binding;calcium-dependent phospholipid binding;calcium-dependent protein binding;cation binding;channel activity;cholesterol binding;gated channel activity;GTP binding;guanyl nucleotide binding;guanyl ribonucleotide binding;identical protein binding;ion binding;ion channel activity;ion transmembrane transporter activity;ligand-gated channel activity;ligand-gated ion channel ac…	adherens junction;anchoring junction;cell junction;cell part;cell-substrate adherens junction;cell-substrate junction;cytoplasmic membrane-bounded vesicle;cytoplasmic part;cytoplasmic vesicle;cytosol;endosomal part;endosome membrane;extracellular membrane-bounded organelle;extracellular organelle;extracellular region part;extracellular vesicular exosome;focal adhesion;intracellular membrane-bound…	biological regulation;cellular component assembly;cellular component organization;cellular homeostasis;cellular ion homeostasis;cellular process;establishment of localization;homeostatic process;ion transport;macromolecular complex assembly;protein complex assembly;transmembrane transport;transport	cell part;cytoplasmic membrane-bounded vesicle;cytosol;extracellular organelle;intracellular membrane-bounded organelle;intracellular organelle;membrane;organelle;vesicle		Annexin	BASSO_B_LYMPHOCYTE_NETWORK;BERENJENO_TRANSFORMED_BY_RHOA_DN;BONOME_OVARIAN_CANCER_SURVIVAL_SUBOPTIMAL_DEBULKING;BRUINS_UVC_RESPONSE_LATE;BURTON_ADIPOGENESIS_10;CACCAGC,MIR-138;CACGTG_V$MYC_Q2;CAGCTG_V$AP4_Q5;CHARAFE_BREAST_CANCER_LUMINAL_VS_BASAL_UP;CHICAS_RB1_TARGETS_CONFLUENT;chr5q33;CREIGHTON_ENDOCRINE_THERAPY_RESISTANCE_1;CTGCAGY_UNKNOWN;CTTTGT_V$LEF1_Q2;DANG_REGULATED_BY_MYC_DN;DOANE_RESPONS…	Acetylation;Annexin;Calcium;Calcium/phospholipid-binding;Completeproteome;Cytoplasm;Directproteinsequencing;Phosphoprotein;Referenceproteome;Repeat		40	40	40	56.5	56.5	56.5	75.884	0	323.31	14722000000	154	P14824	P14824	Annexin A6	Anxa6	285
27.2622	26.9454	27.0668	27.0915	autophagy;behavior;behavioral interaction between organisms;biological regulation;calcium ion homeostasis;catabolic process;cation homeostasis;cell differentiation;cell proliferation;cell volume homeostasis;cellular calcium ion homeostasis;cellular catabolic process;cellular cation homeostasis;cellular chemical homeostasis;cellular component organization;cellular component organization or biogene…	binding;calcium ion binding;calcium-dependent phospholipid binding;calcium-dependent protein binding;cation binding;integrin binding;ion binding;lipid binding;metal ion binding;phospholipid binding;protein binding;protein complex binding;receptor binding	cell part;chromaffin granule membrane;cytoplasmic part;cytoplasmic vesicle membrane;cytoplasmic vesicle part;cytosol;endoplasmic reticulum membrane;endoplasmic reticulum part;envelope;extracellular membrane-bounded organelle;extracellular organelle;extracellular region part;extracellular vesicular exosome;intracellular membrane-bounded organelle;intracellular organelle;intracellular organelle par…	autophagy;behavior;behavioral interaction between organisms;biological regulation;catabolic process;cell differentiation;cell proliferation;cellular component organization;cellular homeostasis;cellular ion homeostasis;cellular metabolic process;cellular process;developmental process;homeostatic process;membrane fusion;membrane organization;metabolic process;multicellular organismal process;multi-…	cell part;cytosol;extracellular organelle;intracellular membrane-bounded organelle;intracellular organelle;membrane;nuclear envelope;nucleus;organelle;plasma membrane;vesicle		Annexin	AAGCCAT,MIR-135A,MIR-135B;ALCALA_APOPTOSIS;ALFANO_MYC_TARGETS;BERTUCCI_MEDULLARY_VS_DUCTAL_BREAST_CANCER_UP;BLALOCK_ALZHEIMERS_DISEASE_DN;BLUM_RESPONSE_TO_SALIRASIB_UP;BYSTRYKH_HEMATOPOIESIS_STEM_CELL_QTL_TRANS;chr10q22;DIAZ_CHRONIC_MEYLOGENOUS_LEUKEMIA_UP;DITTMER_PTHLH_TARGETS_UP;ENK_UV_RESPONSE_KERATINOCYTE_DN;FLECHNER_BIOPSY_KIDNEY_TRANSPLANT_OK_VS_DONOR_UP;FLECHNER_BIOPSY_KIDNEY_TRANSPLANT_RE…	Acetylation;Annexin;Calcium;Calcium/phospholipid-binding;Completeproteome;Referenceproteome;Repeat		10	10	10	25.5	25.5	25.5	49.925	0	45.445	2932500000	28	Q07076	Q07076	Annexin A7	Anxa7	760
26.1163	25.3223	25.5592	25.6659	cellular process;establishment of localization;establishment of localization in cell;establishment of protein localization;intracellular protein transport;intracellular transport;protein transport;transport;vesicle-mediated transport	binding;enzyme binding;kinase binding;protein binding;protein kinase binding;protein transporter activity;substrate-specific transporter activity;transporter activity	AP-type membrane coat adaptor complex;cell part;clathrin adaptor complex;clathrin coated vesicle membrane;coated vesicle membrane;cytoplasmic part;cytoplasmic vesicle membrane;cytoplasmic vesicle part;Golgi apparatus part;intracellular organelle part;intracellular part;macromolecular complex;membrane;membrane part;organelle membrane;organelle part;protein complex;trans-Golgi network;vesicle membr…	cellular process;establishment of localization;protein transport;transport;vesicle-mediated transport	AP-type membrane coat adaptor complex;cell part;macromolecular complex;membrane;protein complex	Lysosome	Adaptin_N;Alpha_adaptinC2;B2-adapt-app_C	ACTGCCT,MIR-34B;BHAT_ESR1_TARGETS_NOT_VIA_AKT1_UP;BHAT_ESR1_TARGETS_VIA_AKT1_UP;BLALOCK_ALZHEIMERS_DISEASE_UP;CAGGTG_V$E12_Q6;CERIBELLI_PROMOTERS_INACTIVE_AND_BOUND_BY_NFY;chr22q12;DUTERTRE_ESTRADIOL_RESPONSE_6HR_UP;FLECHNER_BIOPSY_KIDNEY_TRANSPLANT_OK_VS_DONOR_DN;FOSTER_KDM1A_TARGETS_DN;FULCHER_INFLAMMATORY_RESPONSE_LECTIN_VS_LPS_DN;GGGCGGR_V$SP1_Q6;GRUETZMANN_PANCREATIC_CANCER_DN;GSE10239_MEMOR…	Acetylation;Completeproteome;Cytoplasmicvesicle;Golgiapparatus;Membrane;Nitration;Proteintransport;Referenceproteome;Transport	Kif13a-AP1 complex	18	7	7	22.6	11.2	11.2	103.93	0	35.927	563110000	13	O35643	O35643	AP-1 complex subunit beta-1	Ap1b1	114
23.3719	23.4606	23.4941	23.4422	cellular component organization;cellular component organization at cellular level;cellular component organization or biogenesis;cellular component organization or biogenesis at cellular level;cellular process;endosome to melanosome transport;endosome transport;establishment of localization;establishment of localization in cell;establishment of protein localization;intracellular protein transport;…		AP-type membrane coat adaptor complex;cell part;clathrin adaptor complex;clathrin coated vesicle membrane;coated vesicle membrane;cytoplasmic part;cytoplasmic vesicle membrane;cytoplasmic vesicle part;extracellular membrane-bounded organelle;extracellular organelle;extracellular region part;extracellular vesicular exosome;Golgi apparatus part;intracellular organelle part;intracellular part;macrom…	cellular component organization;cellular process;endosome transport;establishment of localization;organelle organization;pigment granule organization;protein transport;transport;vesicle organization;vesicle-mediated transport	AP-type membrane coat adaptor complex;cell part;extracellular organelle;macromolecular complex;membrane;organelle;protein complex;vesicle	Lysosome	Adap_comp_sub;Clat_adaptor_s	CADWELL_ATG16L1_TARGETS_UP;CCGNMNNTNACG_UNKNOWN;chr19p13;CYTAGCAAY_UNKNOWN;GGGTGGRR_V$PAX4_03;GRADE_COLON_CANCER_UP;GSE13493_DP_VS_CD4INTCD8POS_THYMOCYTE_UP;GSE15659_CD45RA_NEG_CD4_TCELL_VS_RESTING_TREG_UP;GSE15659_NAIVE_CD4_TCELL_VS_RESTING_TREG_UP;GSE17721_0.5H_VS_4H_GARDIQUIMOD_BMDM_UP;GSE17721_4_VS_24H_GARDIQUIMOD_BMDM_UP;GSE17721_LPS_VS_CPG_4H_BMDM_UP;GSE17721_LPS_VS_GARDIQUIMOD_24H_BMDM_UP;…	3D-structure;Acetylation;Completeproteome;Cytoplasmicvesicle;Golgiapparatus;Membrane;Phosphoprotein;Proteintransport;Referenceproteome;Transport	Kif13a-AP1 complex	2	2	2	5.9	5.9	5.9	48.542	0	4.4836	64674000	4	P35585	P35585	AP-1 complex subunit mu-1	Ap1m1	426
27.1012	26.4694	26.578	26.7162	cellular component organization;cellular component organization or biogenesis;cellular membrane organization;cellular process;endocytosis;establishment of localization;establishment of localization in cell;establishment of protein localization;intracellular protein transport;intracellular transport;membrane invagination;membrane organization;protein transport;transport;vesicle-mediated transport	binding;enzyme binding;kinase binding;protein binding;protein kinase binding;protein transporter activity;substrate-specific transporter activity;transporter activity	apical plasma membrane;AP-type membrane coat adaptor complex;basolateral plasma membrane;cell part;cell projection part;clathrin adaptor complex;coated pit;cytoplasmic membrane-bounded vesicle;cytoplasmic part;cytoplasmic vesicle;filopodium tip;intracellular membrane-bounded organelle;intracellular organelle;intracellular part;macromolecular complex;membrane;membrane coat;membrane part;membrane-b…	cellular component organization;cellular membrane organization;cellular process;endocytosis;establishment of localization;membrane invagination;membrane organization;protein transport;transport;vesicle-mediated transport	AP-type membrane coat adaptor complex;cell part;cytoplasmic membrane-bounded vesicle;intracellular membrane-bounded organelle;intracellular organelle;macromolecular complex;membrane;organelle;protein complex;vesicle	Endocrine and other factor-regulated calcium reabsorption;Endocytosis;Huntington's disease	Adaptin_N;Alpha_adaptin_C;Alpha_adaptinC2	BENPORATH_NANOG_TARGETS;BENPORATH_SOX2_TARGETS;BIOCARTA_BARRESTIN_PATHWAY;BIOCARTA_NDKDYNAMIN_PATHWAY;BIOCARTA_PTDINS_PATHWAY;CCAGGGG,MIR-331;chr19q13;CTGCAGY_UNKNOWN;GARY_CD5_TARGETS_UP;GATTGGY_V$NFY_Q6_01;GCM_DDX11;GCM_GSPT1;GCM_ING1;GCM_NF2;GCM_SMO;GCM_USP6;GGGCGGR_V$SP1_Q6;GSE10239_MEMORY_VS_KLRG1INT_EFF_CD8_TCELL_UP;GSE10239_NAIVE_VS_MEMORY_CD8_TCELL_DN;GSE11864_UNTREATED_VS_CSF1_PAM3CYS_IN_…	Alternativesplicing;Cellmembrane;Coatedpit;Completeproteome;Endocytosis;Membrane;Phosphoprotein;Proteintransport;Referenceproteome;Transport	Endocytic coat complex (11 subunits);Endocytic coat complex (7 subunits)	21	21	17	29.9	29.9	24.7	105.48	0	119.58	3472100000	74	P17426-2;P17426	P17426-2;P17426	AP-2 complex subunit alpha-1	Ap2a1	307
26.4047	25.8965	25.8659	26.0557	cellular component organization;cellular component organization or biogenesis;cellular membrane organization;cellular process;endocytosis;establishment of localization;establishment of localization in cell;establishment of protein localization;intracellular protein transport;intracellular transport;membrane invagination;membrane organization;protein transport;transport;vesicle-mediated transport	binding;enzyme binding;kinase binding;lipid binding;protein binding;protein kinase binding;protein transporter activity;substrate-specific transporter activity;transporter activity	AP-type membrane coat adaptor complex;cell part;clathrin adaptor complex;coated pit;cytoplasmic membrane-bounded vesicle;cytoplasmic part;cytoplasmic vesicle;intracellular membrane-bounded organelle;intracellular organelle;intracellular part;macromolecular complex;membrane;membrane coat;membrane part;membrane-bounded organelle;membrane-bounded vesicle;organelle;plasma membrane;protein complex;sto…	cellular component organization;cellular membrane organization;cellular process;endocytosis;establishment of localization;membrane invagination;membrane organization;protein transport;transport;vesicle-mediated transport	AP-type membrane coat adaptor complex;cell part;cytoplasmic membrane-bounded vesicle;intracellular membrane-bounded organelle;intracellular organelle;macromolecular complex;membrane;organelle;plasma membrane;protein complex;vesicle	Endocrine and other factor-regulated calcium reabsorption;Endocytosis;Huntington's disease	Adaptin_N;Alpha_adaptin_C;Alpha_adaptinC2	AAAGGGA,MIR-204,MIR-211;BUYTAERT_PHOTODYNAMIC_THERAPY_STRESS_DN;chr11p15;DELACROIX_RARG_BOUND_MEF;FEVR_CTNNB1_TARGETS_UP;FULCHER_INFLAMMATORY_RESPONSE_LECTIN_VS_LPS_DN;GOTZMANN_EPITHELIAL_TO_MESENCHYMAL_TRANSITION_DN;GSE10856_CTRL_VS_TNFRSF6B_IN_MACROPHAGE_UP;GSE11864_CSF1_VS_CSF1_IFNG_IN_MAC_UP;GSE11864_CSF1_VS_CSF1_PAM3CYS_IN_MAC_UP;GSE15930_NAIVE_VS_72H_IN_VITRO_STIM_IL12_CD8_TCELL_DN;GSE17580…	3D-structure;Cellmembrane;Coatedpit;Completeproteome;Endocytosis;Lipid-binding;Membrane;Phosphoprotein;Proteintransport;Referenceproteome;Transport	AP2 adaptor complex	21	17	17	30.1	24.7	24.7	104.02	0	62.328	2056500000	44	P17427	P17427	AP-2 complex subunit alpha-2	Ap2a2	308
27.1138	26.9123	26.8409	26.9557	cellular component organization;cellular component organization or biogenesis;cellular membrane organization;cellular process;endocytosis;establishment of localization;establishment of localization in cell;establishment of protein localization;intracellular protein transport;intracellular transport;membrane invagination;membrane organization;protein transport;transport;vesicle-mediated transport	binding;clathrin binding;protein binding;protein transporter activity;substrate-specific transporter activity;transporter activity	AP-type membrane coat adaptor complex;cell part;clathrin adaptor complex;coated pit;cytoplasmic part;intracellular membrane-bounded organelle;intracellular organelle;intracellular part;macromolecular complex;membrane;membrane part;membrane-bounded organelle;organelle;plasma membrane;protein complex	cellular component organization;cellular membrane organization;cellular process;endocytosis;establishment of localization;membrane invagination;membrane organization;protein transport;transport;vesicle-mediated transport	AP-type membrane coat adaptor complex;cell part;intracellular membrane-bounded organelle;intracellular organelle;macromolecular complex;membrane;organelle;plasma membrane;protein complex	Endocrine and other factor-regulated calcium reabsorption;Endocytosis;Huntington's disease	Adaptin_N;Alpha_adaptinC2;B2-adapt-app_C	ACTGAAA,MIR-30A-3P,MIR-30E-3P;AKL_HTLV1_INFECTION_UP;AKT_UP_MTOR_DN.V1_DN;BLALOCK_ALZHEIMERS_DISEASE_DN;CAIRO_HEPATOBLASTOMA_CLASSES_UP;CATTTCA,MIR-203;CGTSACG_V$PAX3_B;CHANDRAN_METASTASIS_UP;chr17q11;CRX_NRL_DN.V1_DN;CTTTGT_V$LEF1_Q2;GGGYGTGNY_UNKNOWN;GRAESSMANN_APOPTOSIS_BY_DOXORUBICIN_DN;GRAESSMANN_APOPTOSIS_BY_SERUM_DEPRIVATION_UP;GSE12845_IGD_POS_BLOOD_VS_DARKZONE_GC_TONSIL_BCELL_UP;GSE13229…	Acetylation;Alternativesplicing;Cellmembrane;Coatedpit;Completeproteome;Endocytosis;Membrane;Phosphoprotein;Proteintransport;Referenceproteome;Transport		29	29	18	33.8	33.8	22.4	104.58	0	128.22	4738600000	88	Q9DBG3;Q9DBG3-2	Q9DBG3;Q9DBG3-2	AP-2 complex subunit beta	Ap2b1	1608
26.6574	26.3121	26.4286	26.466	cellular component organization;cellular component organization or biogenesis;cellular membrane organization;cellular process;endocytosis;establishment of localization;establishment of localization in cell;establishment of protein localization;intracellular protein transport;intracellular transport;membrane invagination;membrane organization;protein transport;transport;vesicle-mediated transport	binding;lipid binding;peptide binding;signal sequence binding	AP-type membrane coat adaptor complex;cell part;clathrin adaptor complex;coated pit;cytoplasmic membrane-bounded vesicle;cytoplasmic part;cytoplasmic vesicle;extracellular membrane-bounded organelle;extracellular organelle;extracellular region part;extracellular vesicular exosome;intracellular membrane-bounded organelle;intracellular organelle;intracellular part;macromolecular complex;membrane;me…	cellular component organization;cellular membrane organization;cellular process;endocytosis;establishment of localization;membrane invagination;membrane organization;protein transport;transport;vesicle-mediated transport	AP-type membrane coat adaptor complex;cell part;cytoplasmic membrane-bounded vesicle;extracellular organelle;intracellular membrane-bounded organelle;intracellular organelle;macromolecular complex;membrane;mitochondrion;organelle;plasma membrane;protein complex;vesicle	Endocrine and other factor-regulated calcium reabsorption;Endocytosis;Huntington's disease	Adap_comp_sub;Clat_adaptor_s	ACCAAAG,MIR-9;ACTAYRNNNCCCR_UNKNOWN;ACTWSNACTNY_UNKNOWN;BIOCARTA_BARRESTIN_PATHWAY;BIOCARTA_NDKDYNAMIN_PATHWAY;BIOCARTA_PTDINS_PATHWAY;BLALOCK_ALZHEIMERS_DISEASE_DN;CASORELLI_ACUTE_PROMYELOCYTIC_LEUKEMIA_DN;CHEN_METABOLIC_SYNDROM_NETWORK;chr3q28;DIAZ_CHRONIC_MEYLOGENOUS_LEUKEMIA_UP;DITTMER_PTHLH_TARGETS_UP;FOSTER_KDM1A_TARGETS_DN;GGCCAGT,MIR-193A,MIR-193B;GGCNNMSMYNTTG_UNKNOWN;GGGCGGR_V$SP1_Q6;GS…	Cellmembrane;Coatedpit;Completeproteome;Directproteinsequencing;Endocytosis;Lipid-binding;Membrane;Phosphoprotein;Proteintransport;Referenceproteome;Transport		8	8	8	23	23	23	49.654	0	31.129	1715700000	24	P84091	P84091	AP-2 complex subunit mu	Ap2m1	699
27.6186	27.8808	28.2052	27.9015	cellular component organization;cellular component organization or biogenesis;cellular membrane organization;cellular process;endocytosis;establishment of localization;establishment of localization in cell;establishment of protein localization;intracellular protein transport;intracellular transport;membrane invagination;membrane organization;protein transport;transport;vesicle-mediated transport	protein transporter activity;substrate-specific transporter activity;transporter activity	AP-2 adaptor complex;AP-type membrane coat adaptor complex;cell part;clathrin adaptor complex;cytoplasmic part;cytoplasmic vesicle part;intracellular organelle part;intracellular part;macromolecular complex;membrane part;organelle part;plasma membrane part;protein complex	cellular component organization;cellular membrane organization;cellular process;endocytosis;establishment of localization;membrane invagination;membrane organization;protein transport;transport;vesicle-mediated transport	AP-type membrane coat adaptor complex;cell part;macromolecular complex;protein complex	Endocrine and other factor-regulated calcium reabsorption;Endocytosis;Huntington's disease	Clat_adaptor_s	ACTAYRNNNCCCR_UNKNOWN;ACTGCCT,MIR-34B;AGUIRRE_PANCREATIC_CANCER_COPY_NUMBER_UP;BLALOCK_ALZHEIMERS_DISEASE_DN;BOQUEST_STEM_CELL_CULTURED_VS_FRESH_UP;BORCZUK_MALIGNANT_MESOTHELIOMA_UP;CACTGCC,MIR-34A,MIR-34C,MIR-449;CELLULAR_COMPONENT_ASSEMBLY;CHEMNITZ_RESPONSE_TO_PROSTAGLANDIN_E2_UP;chr19q13;CLATHRIN_COATED_VESICLE;COATED_MEMBRANE;COATED_VESICLE;COATED_VESICLE_MEMBRANE;CYTOPLASM;CYTOPLASMIC_MEMBRA…	3D-structure;Cellmembrane;Coatedpit;Completeproteome;Endocytosis;Membrane;Phosphoprotein;Proteintransport;Referenceproteome;Transport	AP2 adaptor complex	4	4	4	29.6	29.6	29.6	17.018	0	22.025	1545900000	15	P62743	P62743	AP-2 complex subunit sigma	Ap2s1	608
25.0751	24.4276	24.761	24.7546	anterograde axon cargo transport;anterograde synaptic vesicle transport;axon cargo transport;cellular component movement;cellular process;cytoskeleton-dependent intracellular transport;establishment of localization;establishment of localization in cell;establishment of protein localization;intracellular protein transport;intracellular transport;microtubule-based movement;microtubule-based process…		AP-3 adaptor complex;AP-type membrane coat adaptor complex;cell part;clathrin coated vesicle membrane;coated vesicle membrane;cytoplasm;cytoplasmic part;cytoplasmic vesicle membrane;cytoplasmic vesicle part;Golgi apparatus;Golgi apparatus part;intracellular membrane-bounded organelle;intracellular organelle;intracellular organelle part;intracellular part;macromolecular complex;membrane;membrane p…	cellular component movement;cellular process;cytoskeleton-dependent intracellular transport;establishment of localization;protein transport;transport;vesicle-mediated transport	AP-type membrane coat adaptor complex;cell part;cytoplasm;Golgi apparatus;intracellular membrane-bounded organelle;intracellular organelle;macromolecular complex;membrane;nucleoplasm;organelle;protein complex	Lysosome	Adaptin_N;AP3B1_C	BLALOCK_ALZHEIMERS_DISEASE_DN;CELLULAR_LOCALIZATION;chr15q;COATED_VESICLE;CTTTGA_V$LEF1_Q2;CYTOPLASM;CYTOPLASMIC_MEMBRANE_BOUND_VESICLE;CYTOPLASMIC_PART;CYTOPLASMIC_VESICLE;ESTABLISHMENT_OF_CELLULAR_LOCALIZATION;ESTABLISHMENT_OF_LOCALIZATION;GOLGI_APPARATUS;GOLGI_APPARATUS_PART;GOLGI_ASSOCIATED_VESICLE;GOLGI_VESICLE_TRANSPORT;GSE13229_IMM_VS_MATURE_NKCELL_DN;GSE17721_CTRL_VS_GARDIQUIMOD_8H_BMDM_D…	Completeproteome;Cytoplasmicvesicle;Golgiapparatus;Membrane;Phosphoprotein;Proteintransport;Referenceproteome;Transport		8	8	8	8.7	8.7	8.7	119.19	0	31.168	354260000	20	Q9JME5	Q9JME5	AP-3 complex subunit beta-2	Ap3b2	1701
24.0227	23.5382	23.1991	23.5867	anterograde axon cargo transport;anterograde synaptic vesicle transport;antigen processing and presentation;antigen processing and presentation of exogenous antigen;antigen processing and presentation of lipid antigen via MHC class Ib;antigen processing and presentation via MHC class Ib;antigen processing and presentation, exogenous lipid antigen via MHC class Ib;axon cargo transport;biological r…		axon;axon part;cell part;cell projection;cell projection part;cytoplasmic part;endosomal part;endosome membrane;Golgi apparatus part;Golgi membrane;intracellular organelle part;intracellular part;lysosomal membrane;macromolecular complex;membrane;membrane coat;membrane part;neuron projection;nuclear part;nucleoplasm;organelle membrane;organelle part;protein complex;synapse part;terminal button;tr…	biological regulation;cellular component movement;cellular component organization;cellular localization;cellular membrane organization;cellular process;cytoskeleton-dependent intracellular transport;endosome transport;establishment of localization;immune system process;ion transport;localization;membrane organization;protein transport;transport;vesicle-mediated transport	cell part;cell projection;macromolecular complex;membrane;neuron projection;nucleoplasm;protein complex	Lysosome	Adaptin_N;BLVR	ACATTCC,MIR-1,MIR-206;BENPORATH_CYCLING_GENES;BIOSYNTHETIC_PROCESS;CACGTG_V$MYC_Q2;CAGCTG_V$AP4_Q5;CELLULAR_BIOSYNTHETIC_PROCESS;CELLULAR_LOCALIZATION;CGCTGCT,MIR-503;CHIARETTI_ACUTE_LYMPHOBLASTIC_LEUKEMIA_ZAP70;chr19p13;CYTOPLASM;CYTOPLASMIC_PART;ESTABLISHMENT_OF_CELLULAR_LOCALIZATION;ESTABLISHMENT_OF_LOCALIZATION;ESTABLISHMENT_OF_PROTEIN_LOCALIZATION;FLECHNER_BIOPSY_KIDNEY_TRANSPLANT_OK_VS_DONO…	Acetylation;Coiledcoil;Completeproteome;Cytoplasm;Golgiapparatus;Membrane;Phosphoprotein;Proteintransport;Referenceproteome;Repeat;Transport		3	3	3	2.8	2.8	2.8	135.08	0	5.6236	92050000	6	O54774	O54774	AP-3 complex subunit delta-1	Ap3d1	126
25.1146	24.3551	24.5261	24.6653	anterograde axon cargo transport;anterograde synaptic vesicle transport;axon cargo transport;cellular component movement;cellular process;cytoskeleton-dependent intracellular transport;establishment of localization;establishment of localization in cell;establishment of protein localization;intracellular protein transport;intracellular transport;microtubule-based movement;microtubule-based process…	binding;enzyme binding;GTPase binding;protein binding;Rab GTPase binding;Ras GTPase binding;small GTPase binding	AP-type membrane coat adaptor complex;cell part;clathrin adaptor complex;cytoplasmic part;cytoplasmic vesicle membrane;cytoplasmic vesicle part;Golgi apparatus;intracellular membrane-bounded organelle;intracellular organelle;intracellular organelle part;intracellular part;lysosomal membrane;macromolecular complex;membrane;membrane part;membrane-bounded organelle;organelle;organelle membrane;organ…	cellular component movement;cellular process;cytoskeleton-dependent intracellular transport;establishment of localization;protein transport;transport;vesicle-mediated transport	AP-type membrane coat adaptor complex;cell part;Golgi apparatus;intracellular membrane-bounded organelle;intracellular organelle;macromolecular complex;membrane;organelle;protein complex	Lysosome	Adap_comp_sub;Clat_adaptor_s	AAAGGGA,MIR-204,MIR-211;AAGCACT,MIR-520F;ACTGCCT,MIR-34B;ACTGTAG,MIR-139;BENPORATH_CYCLING_GENES;BERNARD_PPAPDC1B_TARGETS_DN;BOCHKIS_FOXA2_TARGETS;BOUDOUKHA_BOUND_BY_IGF2BP2;BROWNE_HCMV_INFECTION_4HR_DN;BUYTAERT_PHOTODYNAMIC_THERAPY_STRESS_DN;CACGTG_V$MYC_Q2;CAGCTTT,MIR-320;CAGGTG_V$E12_Q6;CELLULAR_LOCALIZATION;chr10q22;chr8p11;CYTOPLASM;CYTOPLASMIC_PART;DACOSTA_UV_RESPONSE_VIA_ERCC3_UP;DER_IFN_B…	Completeproteome;Cytoplasmicvesicle;Golgiapparatus;Membrane;Proteintransport;Referenceproteome;Transport	Agap11-AP3 complex	4	4	4	12.4	12.4	12.4	46.916	0	8.691	206410000	10	Q8R2R9;Q9JKC8	Q8R2R9	AP-3 complex subunit mu-2	Ap3m2	1268
23.5925	24.1984	23.6551	23.8153	anatomical structure development;apoptosis;biological adhesion;biological regulation;cell adhesion;cell death;cellular component organization;cellular component organization at cellular level;cellular component organization or biogenesis;cellular component organization or biogenesis at cellular level;cellular macromolecule metabolic process;cellular membrane organization;cellular metabolic proces…	adrenergic receptor binding;alpha-2A adrenergic receptor binding;alpha-2B adrenergic receptor binding;alpha-2C adrenergic receptor binding;binding;carbohydrate binding;cation binding;glycosaminoglycan binding;G-protein-coupled receptor binding;heparin binding;identical protein binding;ion binding;metal ion binding;pattern binding;polysaccharide binding;protein binding;receptor binding;transition …	cell part;cytoplasmic part;Golgi apparatus;integral to membrane;intracellular membrane-bounded organelle;intracellular organelle;intracellular part;intrinsic to membrane;membrane;membrane part;membrane-bounded organelle;organelle;perinuclear region of cytoplasm;plasma membrane	anatomical structure development;biological adhesion;biological regulation;cell adhesion;cell death;cellular component organization;cellular membrane organization;cellular metabolic process;cellular nitrogen compound metabolic process;cellular process;death;developmental process;endocytosis;establishment of localization;extracellular matrix organization;extracellular structure organization;macrom…	cell part;Golgi apparatus;intracellular membrane-bounded organelle;intracellular organelle;membrane;organelle;plasma membrane		APP_amyloid;APP_Cu_bd;APP_E2;APP_N	ANATOMICAL_STRUCTURE_DEVELOPMENT;ANATOMICAL_STRUCTURE_MORPHOGENESIS;ASTON_MAJOR_DEPRESSIVE_DISORDER_DN;BASEMENT_MEMBRANE;BRUINS_UVC_RESPONSE_EARLY_LATE;CERVERA_SDHB_TARGETS_1_UP;CHARAFE_BREAST_CANCER_BASAL_VS_MESENCHYMAL_DN;chr19q;CTTTAAR_UNKNOWN;DOUGLAS_BMI1_TARGETS_UP;ERB2_UP.V1_UP;EXTRACELLULAR_MATRIX;EXTRACELLULAR_MATRIX_PART;EXTRACELLULAR_REGION;EXTRACELLULAR_REGION_PART;FOSTER_KDM1A_TARGETS…	Apoptosis;Celladhesion;Cellmembrane;Completeproteome;Copper;Cytoplasm;Endocytosis;Glycoprotein;Heparin-binding;Membrane;Metal-binding;Neurodegeneration;Referenceproteome;Signal;Transmembrane;Transmembranehelix;Zinc		2	2	2	3.4	3.4	3.4	72.75	0	4.4082	82741000	4	Q03157	Q03157	Amyloid-like protein 1;C30	Aplp1	746
24.2338	24.2125	24.0797	24.1753	alcohol metabolic process;anatomical structure development;behavior;behavioral interaction between organisms;biological regulation;cation homeostasis;cellular cation homeostasis;cellular chemical homeostasis;cellular component organization;cellular component organization at cellular level;cellular component organization or biogenesis;cellular component organization or biogenesis at cellular level…	binding;carbohydrate binding;cation binding;DNA binding;glycosaminoglycan binding;heparin binding;identical protein binding;ion binding;metal ion binding;nucleic acid binding;pattern binding;polysaccharide binding;protein binding;transition metal ion binding	cell part;extracellular membrane-bounded organelle;extracellular organelle;extracellular region part;extracellular vesicular exosome;integral to membrane;intracellular membrane-bounded organelle;intracellular organelle;intracellular part;intrinsic to membrane;membrane;membrane part;membrane-bounded organelle;membrane-bounded vesicle;nucleus;organelle;plasma membrane;vesicle	alcohol metabolic process;anatomical structure development;behavior;behavioral interaction between organisms;biological regulation;cellular component organization;cellular homeostasis;cellular ion homeostasis;cellular process;developmental process;extracellular matrix organization;extracellular structure organization;homeostatic process;lipid metabolic process;metabolic process;multicellular orga…	cell part;extracellular organelle;intracellular membrane-bounded organelle;intracellular organelle;membrane;nucleus;organelle;plasma membrane;vesicle		APP_amyloid;APP_Cu_bd;APP_E2;APP_N	ACEVEDO_LIVER_CANCER_DN;ACTGTAG,MIR-139;ALONSO_METASTASIS_EMT_UP;ALONSO_METASTASIS_NEURAL_UP;ALONSO_METASTASIS_UP;ATGTACA,MIR-493;ATTCTTT,MIR-186;BENPORATH_NANOG_TARGETS;BERENJENO_TRANSFORMED_BY_RHOA_DN;BLALOCK_ALZHEIMERS_DISEASE_DN;CHICAS_RB1_TARGETS_SENESCENT;chr11q24;CREIGHTON_ENDOCRINE_THERAPY_RESISTANCE_4;CREIGHTON_ENDOCRINE_THERAPY_RESISTANCE_5;CTACTGT,MIR-199A;CTATGCA,MIR-153;CTTTAAR_UNKNO…	Alternativesplicing;Cellmembrane;Completeproteome;DNA-binding;Glycoprotein;Membrane;Nucleus;Referenceproteome;Signal;Transmembrane;Transmembranehelix		3	3	3	5.9	5.9	5.9	78.998	0	3.8867	153160000	3	Q06335-2;Q06335	Q06335-2;Q06335	Amyloid-like protein 2	Aplp2	757
26.4745	25.9039	26.2428	26.2071	biosynthetic process;metabolic process	amine-lyase activity;arylesterase activity;carbon-nitrogen lyase activity;carboxylic ester hydrolase activity;catalytic activity;hydrolase activity;hydrolase activity, acting on ester bonds;lyase activity;strictosidine synthase activity	cell part;cell surface;extracellular membrane-bounded organelle;extracellular organelle;extracellular region part;extracellular vesicular exosome;integral to membrane;intrinsic to membrane;membrane;membrane part;membrane-bounded organelle;membrane-bounded vesicle;organelle;vesicle	biosynthetic process;metabolic process	cell part;cell surface;extracellular organelle;membrane;organelle;vesicle		Str_synth		Acetylation;Completeproteome;Directproteinsequencing;Glycoprotein;Membrane;Phosphoprotein;Referenceproteome;Signal-anchor;Transmembrane;Transmembranehelix		10	10	10	29.2	29.2	29.2	46.434	0	31.933	1200600000	20	Q9D7N9	Q9D7N9	Adipocyte plasma membrane-associated protein	Apmap	1584
25.8331	25.2594	25.3774	25.49	cellular component assembly;cellular component organization;cellular component organization or biogenesis;cellular metabolic process;cellular nitrogen compound metabolic process;cellular process;coenzyme metabolic process;cofactor metabolic process;heterocycle metabolic process;macromolecular complex assembly;macromolecular complex subunit organization;metabolic process;NAD metabolic process;NADH…	binding;cation binding;identical protein binding;ion binding;metal ion binding;nucleotide binding;protein binding;protein dimerization activity;protein homodimerization activity	cell body;cell part;cell projection;cilium;cytoplasm;cytoplasmic part;extracellular membrane-bounded organelle;extracellular organelle;extracellular region;extracellular region part;extracellular space;extracellular vesicular exosome;intracellular membrane-bounded organelle;intracellular organelle;intracellular organelle part;intracellular part;membrane-bounded organelle;membrane-bounded vesicle;…	cellular component assembly;cellular component organization;cellular metabolic process;cellular nitrogen compound metabolic process;cellular process;cofactor metabolic process;heterocycle metabolic process;macromolecular complex assembly;metabolic process;nitrogen compound metabolic process;nucleobase-containing compound metabolic process;nucleobase-containing small molecule metabolic process;nuc…	cell body;cell part;cell projection;cilium;cytoplasm;extracellular organelle;extracellular region;extracellular space;intracellular membrane-bounded organelle;intracellular organelle;mitochondrion;nucleoplasm;organelle;vesicle		YjeF_N	BERENJENO_TRANSFORMED_BY_RHOA_DN;BYSTRYKH_HEMATOPOIESIS_STEM_CELL_QTL_TRANS;chr1q21;EXTRACELLULAR_REGION;GARY_CD5_TARGETS_UP;GGGCGGR_V$SP1_Q6;GSE13493_CD4INTCD8POS_VS_CD8POS_THYMOCYTE_UP;GSE14000_TRANSLATED_RNA_VS_MRNA_4H_LPS_DC_DN;GSE14000_TRANSLATED_RNA_VS_MRNA_DC_DN;GSE14308_NAIVE_CD4_TCELL_VS_INDUCED_TREG_DN;GSE14308_NAIVE_CD4_TCELL_VS_NATURAL_TREG_DN;GSE17721_0.5H_VS_4H_LPS_BMDM_UP;GSE17721_…	3D-structure;Completeproteome;Isomerase;Metal-binding;Mitochondrion;NAD;NADP;Nucleotide-binding;Phosphoprotein;Potassium;Referenceproteome;Secreted;Transitpeptide		3	3	3	13.5	13.5	13.5	30.972	0	7.0084	375960000	6	Q8K4Z3	Q8K4Z3	NAD(P)H-hydrate epimerase	Apoa1bp	1250
27.2894	27.31	27.4333	27.3442	acylglycerol catabolic process;acylglycerol metabolic process;aging;alcohol metabolic process;alpha-amino-3-hydroxy-5-methyl-4-isoxazole propionate receptor clustering;anatomical structure development;anatomical structure morphogenesis;artery morphogenesis;biological regulation;biosynthetic process;blood vessel morphogenesis;calcium ion homeostasis;carboxylic acid transport;cardiovascular system …	antioxidant activity;beta-amyloid binding;binding;carbohydrate binding;cation binding;cholesterol binding;cholesterol transporter activity;cytoskeletal protein binding;enzyme activator activity;enzyme regulator activity;glycosaminoglycan binding;heparin binding;hydroxyapatite binding;identical protein binding;ion binding;lipid binding;lipid transporter activity;lipoprotein particle binding;lipopr…	blood microparticle;cell body;cell part;cell projection;chylomicron;cytoplasmic part;cytoskeletal part;cytosol;dendrite;discoidal high-density lipoprotein particle;early endosome;endoplasmic reticulum;endosome;envelope;extracellular matrix;extracellular membrane-bounded organelle;extracellular organelle;extracellular region;extracellular region part;extracellular space;extracellular vesicular exo…	aging;alcohol metabolic process;anatomical structure development;anatomical structure morphogenesis;biological regulation;biosynthetic process;catabolic process;cell differentiation;cellular component assembly;cellular component organization;cellular homeostasis;cellular ion homeostasis;cellular lipid metabolic process;cellular localization;cellular membrane organization;cellular metabolic proces…	cell body;cell part;cell projection;cytosol;endoplasmic reticulum;endosome;extracellular matrix;extracellular organelle;extracellular region;extracellular space;Golgi apparatus;intracellular membrane-bounded organelle;intracellular organelle;lysosome;macromolecular complex;membrane;neuron projection;neuronal cell body;nuclear envelope;nucleus;organelle;protein complex;vacuole;vesicle	Alzheimer's disease	Apolipoprotein	ABE_VEGFA_TARGETS_2HR;ABE_VEGFA_TARGETS_30MIN;ABRAHAM_ALPC_VS_MULTIPLE_MYELOMA_UP;ACEVEDO_METHYLATED_IN_LIVER_CANCER_DN;ANATOMICAL_STRUCTURE_DEVELOPMENT;ANATOMICAL_STRUCTURE_MORPHOGENESIS;APOPTOSIS_GO;APPEL_IMATINIB_RESPONSE;AXONOGENESIS;BEHAVIOR;BERTUCCI_MEDULLARY_VS_DUCTAL_BREAST_CANCER_UP;BMI1_DN_MEL18_DN.V1_DN;BOCHKIS_FOXA2_TARGETS;BOQUEST_STEM_CELL_CULTURED_VS_FRESH_DN;BOQUEST_STEM_CELL_CULT…	3D-structure;Chylomicron;Completeproteome;Directproteinsequencing;Glycoprotein;HDL;Heparin-binding;Lipidtransport;Oxidation;Phosphoprotein;Referenceproteome;Repeat;Secreted;Signal;Transport;VLDL		11	11	11	32.2	32.2	32.2	35.866	0	26.026	2569000000	33	P08226	P08226	Apolipoprotein E	Apoe	231
26.5631	26.4823	26.6523	26.5659	adult behavior;adult locomotory behavior;alcohol metabolic process;anatomical structure development;anatomical structure morphogenesis;apoptosis;associative learning;axon cargo transport;axon choice point recognition;axon midline choice point recognition;axonogenesis;behavior;behavioral interaction between organisms;biological adhesion;biological regulation;calcium ion homeostasis;cation homeosta…	acetylcholine receptor binding;binding;carbohydrate binding;cation binding;DNA binding;endopeptidase inhibitor activity;endopeptidase regulator activity;enzyme activator activity;enzyme binding;enzyme inhibitor activity;enzyme regulator activity;glycosaminoglycan binding;heparin binding;identical protein binding;ion binding;metal ion binding;nucleic acid binding;pattern binding;peptidase activato…	apical part of cell;axon;cell junction;cell part;cell projection;cell projection part;cell surface;cell-cell junction;ciliary rootlet;cilium part;coated pit;coated vesicle;cytoplasm;cytoplasmic membrane-bounded vesicle;cytoplasmic part;cytoplasmic vesicle;cytoskeletal part;dendritic shaft;dendritic spine;endosome;ER to Golgi transport vesicle;extracellular membrane-bounded organelle;extracellular…	alcohol metabolic process;anatomical structure development;anatomical structure morphogenesis;behavior;behavioral interaction between organisms;biological adhesion;biological regulation;cell adhesion;cell death;cell growth;cell maturation;cell recognition;cellular component assembly;cellular component morphogenesis;cellular component movement;cellular component organization;cellular homeostasis;c…	apical part of cell;cell part;cell projection;cell surface;cytoplasm;cytoplasmic membrane-bounded vesicle;endosome;extracellular organelle;extracellular space;Golgi apparatus;intracellular membrane-bounded organelle;intracellular organelle;macromolecular complex;membrane;neuron projection;organelle;plasma membrane;protein complex;receptor complex;synapse;vesicle	Alzheimer's disease	APP_amyloid;APP_Cu_bd;APP_E2;APP_N;Beta-APP;Kunitz_BPTI	AAANWWTGC_UNKNOWN;AACTTT_UNKNOWN;AAGCACT,MIR-520F;ABRAHAM_ALPC_VS_MULTIPLE_MYELOMA_UP;AGCACTT,MIR-93,MIR-302A,MIR-302B,MIR-302C,MIR-302D,MIR-372,MIR-373,MIR-520E,MIR-520A,MIR-526B,MIR-520B,MIR-520C,MIR-520D;AKL_HTLV1_INFECTION_UP;APRELIKOVA_BRCA1_TARGETS;ATTACAT,MIR-380-3P;BENPORATH_MYC_TARGETS_WITH_EBOX;BENPORATH_SOX2_TARGETS;BIOCARTA_P35ALZHEIMERS_PATHWAY;BIOCARTA_PLATELETAPP_PATHWAY;BLALOCK_AL…	3D-structure;Alternativesplicing;Amyloid;Apoptosis;Celladhesion;Coatedpit;Completeproteome;Copper;Disulfidebond;Endocytosis;Glycoprotein;Heparin-binding;Iron;Membrane;Metal-binding;Notchsignalingpathway;Phosphoprotein;Proteaseinhibitor;Referenceproteome;Serineproteaseinhibitor;Signal;Transmembrane;Transmembranehelix;Zinc		4	4	4	7.8	7.8	7.8	78.442	0	23.758	618560000	8	P12023-2;P12023;P12023-3	P12023-2;P12023;P12023-3	Amyloid beta A4 protein;N-APP;Soluble APP-alpha;Soluble APP-beta;C99;Beta-amyloid protein 42;Beta-amyloid protein 40;C83;P3(42);P3(40);C80;Gamma-secretase C-terminal fragment 59;Gamma-secretase C-terminal fragment 57;Gamma-secretase C-terminal fragment 50;C31	App	267
28.8522	28.5684	28.5763	28.6656	biological regulation;cation homeostasis;cellular cation homeostasis;cellular chemical homeostasis;cellular component organization;cellular component organization at cellular level;cellular component organization or biogenesis;cellular component organization or biogenesis at cellular level;cellular copper ion homeostasis;cellular homeostasis;cellular ion homeostasis;cellular process;cellular resp…	binding;GTP binding;guanyl nucleotide binding;guanyl ribonucleotide binding;nucleotide binding;purine nucleotide binding;purine ribonucleoside triphosphate binding;purine ribonucleotide binding;ribonucleotide binding	adherens junction;anchoring junction;cell junction;cell leading edge;cell part;cell projection;cell-substrate adherens junction;cell-substrate junction;contractile fiber part;cytoplasmic part;cytoskeletal part;cytosol;endomembrane system;extracellular membrane-bounded organelle;extracellular organelle;extracellular region part;extracellular vesicular exosome;focal adhesion;Golgi apparatus;intrace…	biological regulation;cellular component organization;cellular homeostasis;cellular ion homeostasis;cellular process;establishment of localization;homeostatic process;protein transport;regulation of organelle organization;regulation of transport;response to stimulus;signal transduction;transport;vesicle-mediated transport	cell leading edge;cell part;cell projection;cytosol;endomembrane system;extracellular organelle;Golgi apparatus;intracellular membrane-bounded organelle;intracellular organelle;membrane;neuron projection;organelle;vesicle	Vibrio cholerae infection	Arf	AACTTT_UNKNOWN;AAGCACT,MIR-520F;AAGWWRNYGGC_UNKNOWN;ACATTCC,MIR-1,MIR-206;ACAWNRNSRCGG_UNKNOWN;ACEVEDO_LIVER_CANCER_UP;ACEVEDO_LIVER_TUMOR_VS_NORMAL_ADJACENT_TISSUE_UP;AGUIRRE_PANCREATIC_CANCER_COPY_NUMBER_DN;APRELIKOVA_BRCA1_TARGETS;BACOLOD_RESISTANCE_TO_ALKYLATING_AGENTS_DN;BAKKER_FOXO3_TARGETS_DN;BENPORATH_MYC_TARGETS_WITH_EBOX;BENPORATH_NANOG_TARGETS;BENPORATH_PROLIFERATION;BENPORATH_SOX2_TAR…	3D-structure;Acetylation;Celljunction;Cellmembrane;Completeproteome;Cytoplasm;Directproteinsequencing;ER-Golgitransport;Golgiapparatus;GTP-binding;Lipoprotein;Membrane;Myristate;Nucleotide-binding;Postsynapticcellmembrane;Proteintransport;Referenceproteome;Synapse;Synaptosome;Transport	Arf1-beta/delta-coat protein subcomplex;Coatomer-Arf1 complex	14	14	8	63	63	33.1	20.601	0	59.764	6064300000	49	P61205;P84078;Q8BSL7	P61205;P84078;Q8BSL7	ADP-ribosylation factor 3;ADP-ribosylation factor 1;ADP-ribosylation factor 2	Arf3;Arf1;Arf2	579
24.6189	25.7901	25.5708	25.3266	activation of phospholipase D activity;anatomical structure development;apical protein localization;asymmetric protein localization;biological regulation;brain development;cell migration;cell motility;cell surface receptor linked signaling pathway;cellular component movement;cellular macromolecule metabolic process;cellular metabolic process;cellular process;cellular protein metabolic process;cel…	binding;epidermal growth factor receptor binding;growth factor receptor binding;GTP binding;guanyl nucleotide binding;guanyl ribonucleotide binding;nucleotide binding;protein binding;purine nucleotide binding;purine ribonucleoside triphosphate binding;purine ribonucleotide binding;receptor binding;ribonucleotide binding	cell part;cell projection membrane;cell projection part;cytoplasm;cytoplasmic part;cytosol;extracellular membrane-bounded organelle;extracellular organelle;extracellular region part;extracellular vesicular exosome;Golgi apparatus;intracellular membrane-bounded organelle;intracellular organelle;intracellular part;leading edge membrane;membrane;membrane part;membrane-bounded organelle;membrane-boun…	anatomical structure development;biological regulation;cell motility;cellular component movement;cellular metabolic process;cellular process;developmental process;establishment of localization;establishment or maintenance of cell polarity;localization;locomotion;macromolecule metabolic process;macromolecule modification;metabolic process;primary metabolic process;protein metabolic process;protein…	cell part;cytoplasm;cytosol;extracellular organelle;Golgi apparatus;intracellular membrane-bounded organelle;intracellular organelle;membrane;organelle;plasma membrane;vesicle		Arf	ACATATC,MIR-190;ATGTAGC,MIR-221,MIR-222;BENPORATH_MYC_TARGETS_WITH_EBOX;BENPORATH_NANOG_TARGETS;BENPORATH_SOX2_TARGETS;BLALOCK_ALZHEIMERS_DISEASE_DN;BLUM_RESPONSE_TO_SALIRASIB_UP;CAFFAREL_RESPONSE_TO_THC_24HR_5_DN;CAGCTG_V$AP4_Q5;CATTGTYY_V$SOX9_B1;CHEOK_RESPONSE_TO_HD_MTX_DN;chr3p21;CREIGHTON_ENDOCRINE_THERAPY_RESISTANCE_5;DANG_BOUND_BY_MYC;DANG_REGULATED_BY_MYC_DN;DELACROIX_RAR_BOUND_ES;DIAZ_CH…	Completeproteome;ER-Golgitransport;Golgiapparatus;GTP-binding;Lipoprotein;Myristate;Nucleotide-binding;Proteintransport;Referenceproteome;Transport		7	2	2	39.4	9.4	9.4	20.396	0	4.4188	223350000	5	P61750	P61750	ADP-ribosylation factor 4	Arf4	585
24.5979	24.314	24.3516	24.4212	actin cytoskeleton organization;actin filament-based process;anatomical structure development;apoptosis;biological regulation;cell cycle;cell death;cell division;cell projection organization;cellular component organization;cellular component organization at cellular level;cellular component organization or biogenesis;cellular component organization or biogenesis at cellular level;cellular localiz…	binding;catalytic activity;enzyme binding;GTP binding;GTPase activity;guanyl nucleotide binding;guanyl ribonucleotide binding;hydrolase activity;hydrolase activity, acting on acid anhydrides;hydrolase activity, acting on acid anhydrides, in phosphorus-containing anhydrides;nucleoside-triphosphatase activity;nucleotide binding;protein binding;purine nucleotide binding;purine ribonucleoside triphos…	adherens junction;anchoring junction;cell cortex;cell division site part;cell junction;cell part;cell projection;cell projection membrane;cell projection part;cell-substrate adherens junction;cell-substrate junction;cleavage furrow;cytoplasm;cytoplasmic membrane-bounded vesicle;cytoplasmic part;cytoplasmic vesicle;early endosome;endocytic vesicle;endosomal part;endosome;endosome membrane;extracel…	anatomical structure development;biological regulation;cell cycle;cell death;cell division;cellular component organization;cellular localization;cellular process;cytoskeleton organization;death;developmental process;establishment of localization;establishment or maintenance of cell polarity;localization;metabolic process;organelle organization;protein transport;regulation of organelle organizatio…	cell cortex;cell part;cell projection;cytoplasm;cytoplasmic membrane-bounded vesicle;endosome;extracellular organelle;Golgi apparatus;intracellular membrane-bounded organelle;intracellular organelle;membrane;midbody;organelle;plasma membrane;vesicle	Endocytosis;Fc gamma R-mediated phagocytosis	Arf	AACTTT_UNKNOWN;AACYNNNNTTCCS_UNKNOWN;AATGTGA,MIR-23A,MIR-23B;ACTGAAA,MIR-30A-3P,MIR-30E-3P;ACTIN_CYTOSKELETON_ORGANIZATION_AND_BIOGENESIS;ACTIN_FILAMENT_BASED_PROCESS;ACTIN_FILAMENT_POLYMERIZATION;ACTIN_POLYMERIZATION_AND_OR_DEPOLYMERIZATION;AMIT_EGF_RESPONSE_240_HELA;ANATOMICAL_STRUCTURE_DEVELOPMENT;ANATOMICAL_STRUCTURE_MORPHOGENESIS;BAELDE_DIABETIC_NEPHROPATHY_DN;CACGTG_V$MYC_Q2;CAGGTG_V$E12_Q6…	3D-structure;Cellcycle;Celldivision;Cellmembrane;Cellprojection;Completeproteome;Cytoplasm;Differentiation;Endosome;ER-Golgitransport;Golgiapparatus;GTP-binding;Lipoprotein;Membrane;Myristate;Neurogenesis;Nucleotide-binding;Proteintransport;Referenceproteome;Transport		2	2	2	12.6	12.6	12.6	20.082	0	8.2131	163510000	4	P62331	P62331	ADP-ribosylation factor 6	Arf6	600
24.6976	25.1674	25.0658	24.9769	biological regulation;cellular process;cellular response to stimulus;intracellular signal transduction;positive regulation of catalytic activity;positive regulation of GTPase activity;positive regulation of hydrolase activity;positive regulation of molecular function;regulation of biological process;regulation of catabolic process;regulation of catalytic activity;regulation of cellular catabolic …	enzyme activator activity;enzyme regulator activity;GTPase activator activity;GTPase regulator activity;nucleoside-triphosphatase regulator activity	cell leading edge;cell part;cell projection;cytoplasm;extracellular membrane-bounded organelle;extracellular organelle;extracellular region part;extracellular vesicular exosome;intracellular part;membrane;membrane-bounded organelle;membrane-bounded vesicle;organelle;plasma membrane;ruffle;vesicle	biological regulation;cellular process;response to stimulus;signal transduction	cell leading edge;cell part;cell projection;cytoplasm;extracellular organelle;membrane;organelle;plasma membrane;vesicle		CRAL_TRIO_2;RhoGAP	ACCAATC,MIR-509;ACTGCCT,MIR-34B;BENPORATH_NANOG_TARGETS;BENPORATH_SOX2_TARGETS;BIOCARTA_RHO_PATHWAY;BLALOCK_ALZHEIMERS_DISEASE_UP;BROWNE_HCMV_INFECTION_18HR_DN;CACTGCC,MIR-34A,MIR-34C,MIR-449;CHANDRAN_METASTASIS_UP;CHICAS_RB1_TARGETS_CONFLUENT;chr11p11;DAVIES_MULTIPLE_MYELOMA_VS_MGUS_DN;FLECHNER_PBL_KIDNEY_TRANSPLANT_OK_VS_DONOR_UP;FORTSCHEGGER_PHF8_TARGETS_DN;GCACTTT,MIR-17-5P,MIR-20A,MIR-106A,M…	Acetylation;Completeproteome;Cytoplasm;GTPaseactivation;Phosphoprotein;Referenceproteome;SH3-binding		4	4	4	13	13	13	50.41	0	8.2987	310440000	7	Q5FWK3	Q5FWK3	Rho GTPase-activating protein 1	Arhgap1	835
26.5724	25.9092	25.9323	26.138	biological regulation;cell surface receptor linked signaling pathway;cellular process;cellular response to stimulus;intracellular signal transduction;negative regulation of biological process;negative regulation of cell migration;negative regulation of cell motility;negative regulation of cellular component movement;negative regulation of cellular process;negative regulation of locomotion;Ras pro…	enzyme activator activity;enzyme regulator activity;GDP-dissociation inhibitor activity;GTPase activator activity;GTPase regulator activity;nucleoside-triphosphatase regulator activity;Rho GDP-dissociation inhibitor activity;small GTPase regulator activity	cell part;cytoplasm;extracellular membrane-bounded organelle;extracellular organelle;extracellular region part;extracellular vesicular exosome;immunological synapse;intracellular membrane-bounded organelle;intracellular organelle;intracellular part;membrane;membrane part;membrane-bounded organelle;membrane-bounded vesicle;nucleus;organelle;plasma membrane part;vesicle	biological regulation;cellular process;response to stimulus;signal transduction	cell part;cytoplasm;extracellular organelle;intracellular membrane-bounded organelle;intracellular organelle;membrane;nucleus;organelle;vesicle	Neurotrophin signaling pathway;Vasopressin-regulated water reabsorption	Rho_GDI	ACCAAAG,MIR-9;AMIT_EGF_RESPONSE_240_HELA;AMIT_EGF_RESPONSE_480_HELA;ANTI_APOPTOSIS;APOPTOSIS_GO;CAGTATT,MIR-200B,MIR-200C,MIR-429;CELL_DEVELOPMENT;CHEN_METABOLIC_SYNDROM_NETWORK;chr17q25;CYTOSKELETON;DAZARD_RESPONSE_TO_UV_NHEK_UP;DAZARD_UV_RESPONSE_CLUSTER_G4;ELVIDGE_HYPOXIA_DN;ENK_UV_RESPONSE_KERATINOCYTE_UP;ENZYME_REGULATOR_ACTIVITY;FOURNIER_ACINAR_DEVELOPMENT_LATE_2;GAJATE_RESPONSE_TO_TRABECTE…	3D-structure;Acetylation;Completeproteome;Cytoplasm;Directproteinsequencing;GTPaseactivation;Phosphoprotein;Referenceproteome		5	5	5	45.1	45.1	45.1	23.407	0	22.712	857200000	14	Q99PT1	Q99PT1	Rho GDP-dissociation inhibitor 1	Arhgdia	1438
26.7975	27.8768	28.6742	27.7828	anatomical structure morphogenesis;axonogenesis;biological regulation;cell part morphogenesis;cell projection morphogenesis;cell projection organization;cellular component morphogenesis;cellular component organization;cellular component organization at cellular level;cellular component organization or biogenesis;cellular component organization or biogenesis at cellular level;cellular developmenta…	binding;cation binding;enzyme regulator activity;GTPase regulator activity;guanyl-nucleotide exchange factor activity;ion binding;metal ion binding;nucleic acid binding;nucleoside-triphosphatase regulator activity;Ras guanyl-nucleotide exchange factor activity;Rho guanyl-nucleotide exchange factor activity;RNA binding;small GTPase regulator activity	cell part;cytoplasm;intracellular part;membrane;plasma membrane	anatomical structure morphogenesis;biological regulation;cellular component morphogenesis;cellular component organization;cellular process;cytoskeleton organization;developmental process;organelle organization;response to stimulus;signal transduction	cell part;cytoplasm;membrane;plasma membrane		C1_1;RhoGEF		Alternativesplicing;Cellmembrane;Coiledcoil;Completeproteome;Cytoplasm;Differentiation;Guanine-nucleotidereleasingfactor;Membrane;Metal-binding;Phosphoprotein;Referenceproteome;RNA-binding;Zinc;Zinc-finger		1	1	1	0.7	0.7	0.7	190.32	0.0071813	1.3935	1175100000	4	P97433	P97433	Rho guanine nucleotide exchange factor 28	Arhgef28	712
25.2119	24.4901	24.5028	24.7349	anatomical structure development;anatomical structure morphogenesis;biological regulation;cell development;cell part morphogenesis;cell projection morphogenesis;cell projection organization;cell surface receptor linked signaling pathway;cellular component morphogenesis;cellular component movement;cellular component organization;cellular component organization at cellular level;cellular component …	binding;catalytic activity;cation binding;cytoskeletal protein binding;GDP binding;GTP binding;GTPase activity;guanyl nucleotide binding;guanyl ribonucleotide binding;hydrolase activity;hydrolase activity, acting on acid anhydrides;hydrolase activity, acting on acid anhydrides, in phosphorus-containing anhydrides;ion binding;metal ion binding;microtubule binding;nucleoside-triphosphatase activity…	cell part;cell projection;centrosome;cilium;cytoplasmic microtubule;cytoplasmic part;cytoskeletal part;extracellular membrane-bounded organelle;extracellular organelle;extracellular region part;extracellular vesicular exosome;Golgi apparatus;Golgi apparatus part;Golgi membrane;intracellular membrane-bounded organelle;intracellular non-membrane-bounded organelle;intracellular organelle;intracellul…	anatomical structure development;anatomical structure morphogenesis;biological regulation;cell development;cellular component morphogenesis;cellular component movement;cellular component organization;cellular process;cytokinesis;cytoskeleton-dependent intracellular transport;developmental process;establishment of localization;Golgi vesicle transport;metabolic process;protein transport;response to…	cell part;cell projection;centrosome;cilium;extracellular organelle;Golgi apparatus;intracellular membrane-bounded organelle;intracellular non-membrane-bounded organelle;intracellular organelle;macromolecular complex;membrane;microtubule organizing center;midbody;nucleus;organelle;protein complex;vesicle		Arf	AACTTT_UNKNOWN;AGTCAGC,MIR-345;BRUINS_UVC_RESPONSE_LATE;CACGTG_V$MYC_Q2;chr10q23;COLDREN_GEFITINIB_RESISTANCE_UP;CREIGHTON_ENDOCRINE_THERAPY_RESISTANCE_1;CTTTAAR_UNKNOWN;CTTTGA_V$LEF1_Q2;CYCLIN_D1_KE_.V1_UP;DAVICIONI_MOLECULAR_ARMS_VS_ERMS_UP;DORSAM_HOXA9_TARGETS_UP;DUTERTRE_ESTRADIOL_RESPONSE_24HR_UP;DUTERTRE_ESTRADIOL_RESPONSE_6HR_UP;EGFR_UP.V1_DN;FARMER_BREAST_CANCER_APOCRINE_VS_LUMINAL;GATTGG…	3D-structure;Cellcycle;Celldivision;Cellprojection;Completeproteome;Cytoplasm;Cytoskeleton;Golgiapparatus;GTP-binding;Lipoprotein;Magnesium;Membrane;Metal-binding;Myristate;Nucleotide-binding;Nucleus;Phosphoprotein;Proteintransport;Referenceproteome;Transport		2	2	2	11.5	11.5	11.5	20.486	0	3.8658	164750000	5	Q9WUL7	Q9WUL7	ADP-ribosylation factor-like protein 3	Arl3	1775
26.5312	25.9028	26.0413	26.1584	biological regulation;cell cycle phase;cell cycle process;cell division;cellular component organization;cellular component organization at cellular level;cellular component organization or biogenesis;cellular component organization or biogenesis at cellular level;cellular process;cellular response to stimulus;chromosome segregation;intracellular signal transduction;mitosis;nuclear division;organe…	binding;GTP binding;guanyl nucleotide binding;guanyl ribonucleotide binding;nucleotide binding;purine nucleotide binding;purine ribonucleoside triphosphate binding;purine ribonucleotide binding;ribonucleotide binding	cell part;cytoplasm;cytoplasmic part;cytoskeletal part;endosomal part;endosome membrane;extracellular membrane-bounded organelle;extracellular organelle;extracellular region part;extracellular vesicular exosome;intracellular organelle part;intracellular part;late endosome membrane;lysosomal membrane;membrane;membrane-bounded organelle;membrane-bounded vesicle;midbody;organelle;organelle membrane;…	biological regulation;cell division;cellular component organization;cellular process;chromosome segregation;mitosis;nuclear division;organelle fission;organelle organization;response to stimulus;signal transduction	cell part;cytoplasm;extracellular organelle;membrane;midbody;organelle;vesicle		Arf	BETA_TUBULIN_BINDING;chr1q32;CHROMOSOME_SEGREGATION;CYTOPLASM;CYTOSKELETAL_PART;CYTOSKELETAL_PROTEIN_BINDING;CYTOSKELETON;GGGCGGR_V$SP1_Q6;GSE11924_TFH_VS_TH17_CD4_TCELL_UP;GSE11924_TFH_VS_TH2_CD4_TCELL_UP;GSE17721_0.5H_VS_12H_PAM3CSK4_BMDM_DN;GSE17721_LPS_VS_POLYIC_4H_BMDM_UP;GSE17721_POLYIC_VS_GARDIQUIMOD_16H_BMDM_UP;GSE29617_CTRL_VS_DAY7_TIV_FLU_VACCINE_PBMC_2008_UP;GSE34205_HEALTHY_VS_FLU_INF…	Cellcycle;Celldivision;Chromosomepartition;Completeproteome;Endosome;GTP-binding;Lysosome;Membrane;Mitosis;Nucleotide-binding;Referenceproteome		6	2	2	39.2	12.4	12.4	21.39	0	13.562	594140000	8	Q8VEH3	Q8VEH3	ADP-ribosylation factor-like protein 8A	Arl8a	1300
26.7378	26.4174	26.6636	26.6063	biological regulation;cell cycle phase;cell cycle process;cell division;cellular component organization;cellular component organization at cellular level;cellular component organization or biogenesis;cellular component organization or biogenesis at cellular level;cellular process;cellular response to stimulus;chromosome segregation;intracellular signal transduction;mitosis;nuclear division;organe…	alpha-tubulin binding;beta-tubulin binding;binding;cytoskeletal protein binding;GDP binding;GTP binding;guanyl nucleotide binding;guanyl ribonucleotide binding;nucleotide binding;protein binding;purine nucleotide binding;purine ribonucleoside triphosphate binding;purine ribonucleotide binding;ribonucleotide binding;tubulin binding	cell part;cytoplasm;cytoplasmic part;cytoskeletal part;endosomal part;endosome membrane;extracellular membrane-bounded organelle;extracellular organelle;extracellular region part;extracellular vesicular exosome;intracellular organelle part;intracellular part;late endosome membrane;lysosomal membrane;membrane;membrane-bounded organelle;membrane-bounded vesicle;midbody;organelle;organelle membrane;…	biological regulation;cell division;cellular component organization;cellular process;chromosome segregation;mitosis;nuclear division;organelle fission;organelle organization;response to stimulus;signal transduction	cell part;cytoplasm;extracellular organelle;membrane;midbody;organelle;vesicle		Arf	AAAGGGA,MIR-204,MIR-211;ACEVEDO_LIVER_CANCER_UP;AGTCAGC,MIR-345;ATCATGA,MIR-433;BETA_TUBULIN_BINDING;BRUINS_UVC_RESPONSE_LATE;BUYTAERT_PHOTODYNAMIC_THERAPY_STRESS_UP;CACTGTG,MIR-128A,MIR-128B;CAGCTTT,MIR-320;CAGGTG_V$E12_Q6;CAGTATT,MIR-200B,MIR-200C,MIR-429;CCANNAGRKGGC_UNKNOWN;chr3p26;CHROMOSOME_SEGREGATION;CUI_TCF21_TARGETS_2_DN;CYTOPLASM;CYTOSKELETAL_PART;CYTOSKELETAL_PROTEIN_BINDING;CYTOSKELE…	Cellcycle;Celldivision;Chromosomepartition;Completeproteome;Cytoplasm;Cytoskeleton;Endosome;GTP-binding;Lysosome;Membrane;Mitosis;Nucleotide-binding;Referenceproteome		7	7	3	43	43	16.1	21.539	0	18.507	1186800000	15	Q9CQW2	Q9CQW2	ADP-ribosylation factor-like protein 8B	Arl8b	1481
24.3222	25.5451	25.6281	25.1651	actin cytoskeleton organization;actin filament organization;actin filament-based process;actin nucleation;Arp2/3 complex-mediated actin nucleation;biological regulation;cellular component organization;cellular component organization at cellular level;cellular component organization or biogenesis;cellular component organization or biogenesis at cellular level;cellular process;cytoskeleton organiza…	actin binding;actin filament binding;binding;cytoskeletal protein binding;protein binding	Arp2/3 protein complex;cell part;cytoplasm;cytoskeletal part;extracellular membrane-bounded organelle;extracellular organelle;extracellular region part;extracellular vesicular exosome;intracellular organelle part;intracellular part;macromolecular complex;membrane-bounded organelle;membrane-bounded vesicle;organelle;organelle part;protein complex;vesicle	biological regulation;cellular component organization;cellular process;cytoskeleton organization;organelle organization;regulation of organelle organization	cell part;cytoplasm;extracellular organelle;macromolecular complex;organelle;protein complex;vesicle	Bacterial invasion of epithelial cells;Fc gamma R-mediated phagocytosis;Pathogenic Escherichia coli infection;Regulation of actin cytoskeleton;Shigellosis	WD40	ACCAAAG,MIR-9;ACTIN_BINDING;ACTIN_CYTOSKELETON;ACTIN_CYTOSKELETON_ORGANIZATION_AND_BIOGENESIS;ACTIN_FILAMENT_BASED_PROCESS;AGUIRRE_PANCREATIC_CANCER_COPY_NUMBER_UP;BIOCARTA_ACTINY_PATHWAY;BIOCARTA_CDC42RAC_PATHWAY;BIOCARTA_MPR_PATHWAY;BIOCARTA_RHO_PATHWAY;BIOCARTA_SALMONELLA_PATHWAY;BLALOCK_ALZHEIMERS_DISEASE_DN;BOYAULT_LIVER_CANCER_SUBCLASS_G23_UP;CHIANG_LIVER_CANCER_SUBCLASS_UNANNOTATED_DN;chr7…	Acetylation;Actin-binding;Completeproteome;Cytoplasm;Cytoskeleton;Directproteinsequencing;Referenceproteome;Repeat;WDrepeat		6	6	6	22.2	22.2	22.2	41.626	0	13.797	528250000	15	Q9R0Q6	Q9R0Q6	Actin-related protein 2/3 complex subunit 1A	Arpc1a	1744
25.8001	25.6308	25.645	25.692	actin cytoskeleton organization;actin filament organization;actin filament-based process;actin nucleation;Arp2/3 complex-mediated actin nucleation;biological regulation;cellular component organization;cellular component organization at cellular level;cellular component organization or biogenesis;cellular component organization or biogenesis at cellular level;cellular process;cytoskeleton organiza…	structural constituent of cytoskeleton;structural molecule activity	adherens junction;anchoring junction;Arp2/3 protein complex;cell junction;cell leading edge;cell part;cell projection;cell-substrate adherens junction;cell-substrate junction;cytoplasm;cytoplasmic part;cytoskeletal part;endosome;extracellular membrane-bounded organelle;extracellular organelle;extracellular region part;extracellular vesicular exosome;focal adhesion;Golgi apparatus;intracellular me…	biological regulation;cellular component organization;cellular process;cytoskeleton organization;organelle organization;regulation of organelle organization	cell leading edge;cell part;cell projection;cytoplasm;endosome;extracellular organelle;Golgi apparatus;intracellular membrane-bounded organelle;intracellular organelle;macromolecular complex;membrane;neuron projection;organelle;plasma membrane;protein complex;synapse;vesicle	Bacterial invasion of epithelial cells;Fc gamma R-mediated phagocytosis;Pathogenic Escherichia coli infection;Regulation of actin cytoskeleton;Shigellosis	P34-Arc	AAAYRNCTG_UNKNOWN;AACTTT_UNKNOWN;ACTIN_CYTOSKELETON;BANDRES_RESPONSE_TO_CARMUSTIN_MGMT_24HR_DN;BANDRES_RESPONSE_TO_CARMUSTIN_MGMT_48HR_DN;BCAT_BILD_ET_AL_DN;BIOCARTA_ACTINY_PATHWAY;BIOCARTA_CDC42RAC_PATHWAY;BIOCARTA_MPR_PATHWAY;BIOCARTA_RHO_PATHWAY;BIOCARTA_SALMONELLA_PATHWAY;BLALOCK_ALZHEIMERS_DISEASE_DN;BONOME_OVARIAN_CANCER_SURVIVAL_OPTIMAL_DEBULKING;CHARAFE_BREAST_CANCER_LUMINAL_VS_BASAL_DN;C…	Acetylation;Actin-binding;Celljunction;Cellprojection;Completeproteome;Cytoplasm;Cytoskeleton;Directproteinsequencing;Referenceproteome;Synapse;Synaptosome		11	11	11	37	37	37	34.357	0	20.769	1053500000	27	Q9CVB6	Q9CVB6	Actin-related protein 2/3 complex subunit 2	Arpc2	1505
26.6814	26.1375	26.0823	26.3004	actin cytoskeleton organization;actin filament organization;actin filament-based process;actin nucleation;Arp2/3 complex-mediated actin nucleation;biological regulation;cellular component organization;cellular component organization at cellular level;cellular component organization or biogenesis;cellular component organization or biogenesis at cellular level;cellular process;cytoskeleton organiza…	structural constituent of cytoskeleton;structural molecule activity	adherens junction;anchoring junction;Arp2/3 protein complex;cell junction;cell part;cell projection;cell-substrate adherens junction;cell-substrate junction;cytoplasm;cytoskeletal part;extracellular membrane-bounded organelle;extracellular organelle;extracellular region part;extracellular vesicular exosome;focal adhesion;intracellular organelle part;intracellular part;lamellipodium;macromolecular…	biological regulation;cellular component organization;cellular process;cytoskeleton organization;organelle organization;regulation of organelle organization	cell part;cell projection;cytoplasm;extracellular organelle;macromolecular complex;membrane;organelle;protein complex;vesicle	Bacterial invasion of epithelial cells;Fc gamma R-mediated phagocytosis;Pathogenic Escherichia coli infection;Regulation of actin cytoskeleton;Shigellosis	P21-Arc	ACTIN_CYTOSKELETON;BERNARD_PPAPDC1B_TARGETS_UP;BIOCARTA_ACTINY_PATHWAY;BIOCARTA_CDC42RAC_PATHWAY;BIOCARTA_MPR_PATHWAY;BIOCARTA_RHO_PATHWAY;BIOCARTA_SALMONELLA_PATHWAY;BLALOCK_ALZHEIMERS_DISEASE_DN;chr12q24;CRX_NRL_DN.V1_DN;CYTOSKELETAL_PART;CYTOSKELETON;DAIRKEE_TERT_TARGETS_UP;DIAZ_CHRONIC_MEYLOGENOUS_LEUKEMIA_UP;GNF2_BNIP2;GNF2_CASP4;GNF2_LYN;GNF2_MYD88;GNF2_PAK2;GNF2_PTPN6;GNF2_SELL;GNF2_STAT6;…	Acetylation;Actin-binding;Cellprojection;Completeproteome;Cytoplasm;Cytoskeleton;Directproteinsequencing;Phosphoprotein;Referenceproteome		5	5	5	26.4	26.4	26.4	20.524	0	15.603	947460000	17	Q9JM76	Q9JM76	Actin-related protein 2/3 complex subunit 3	Arpc3	1699
27.1883	26.7176	26.8862	26.9307	actin cytoskeleton organization;actin filament organization;actin filament polymerization;actin filament-based process;actin nucleation;actin polymerization or depolymerization;Arp2/3 complex-mediated actin nucleation;biological regulation;cellular component assembly;cellular component assembly at cellular level;cellular component organization;cellular component organization at cellular level;cel…	binding;enzyme binding;protein binding;structural constituent of cytoskeleton;structural molecule activity	Arp2/3 protein complex;cell part;cell projection;cytoplasm;cytoskeletal part;extracellular membrane-bounded organelle;extracellular organelle;extracellular region part;extracellular vesicular exosome;intracellular organelle part;intracellular part;macromolecular complex;membrane-bounded organelle;membrane-bounded vesicle;organelle;organelle part;protein complex;vesicle	biological regulation;cellular component assembly;cellular component organization;cellular macromolecular complex assembly;cellular process;cytoskeleton organization;macromolecular complex assembly;organelle organization;protein complex assembly;protein polymerization;regulation of organelle organization	cell part;cell projection;cytoplasm;extracellular organelle;macromolecular complex;organelle;protein complex;vesicle	Bacterial invasion of epithelial cells;Fc gamma R-mediated phagocytosis;Pathogenic Escherichia coli infection;Regulation of actin cytoskeleton;Shigellosis	ARPC4	ACTIN_BINDING;ACTIN_CYTOSKELETON;ACTIN_CYTOSKELETON_ORGANIZATION_AND_BIOGENESIS;ACTIN_FILAMENT_BASED_PROCESS;ACTIN_FILAMENT_BINDING;AMIT_EGF_RESPONSE_120_HELA;AMIT_EGF_RESPONSE_240_HELA;AMUNDSON_GENOTOXIC_SIGNATURE;BENPORATH_MYC_MAX_TARGETS;BIOCARTA_ACTINY_PATHWAY;BIOCARTA_CDC42RAC_PATHWAY;BIOCARTA_MPR_PATHWAY;BIOCARTA_RHO_PATHWAY;BIOCARTA_SALMONELLA_PATHWAY;BORCZUK_MALIGNANT_MESOTHELIOMA_UP;BOYA…	Acetylation;Actin-binding;Cellprojection;Completeproteome;Cytoplasm;Cytoskeleton;Directproteinsequencing;Referenceproteome		6	6	6	35.1	35.1	35.1	19.667	0	17.378	1587800000	13	P59999	P59999	Actin-related protein 2/3 complex subunit 4	Arpc4	558
25.2221	25.8615	25.8823	25.6553	actin cytoskeleton organization;actin filament organization;actin filament-based process;actin nucleation;Arp2/3 complex-mediated actin nucleation;biological regulation;cell migration;cell motility;cellular component movement;cellular component organization;cellular component organization at cellular level;cellular component organization or biogenesis;cellular component organization or biogenesis…	structural constituent of cytoskeleton;structural molecule activity	adherens junction;anchoring junction;Arp2/3 protein complex;cell junction;cell part;cell projection;cell-substrate adherens junction;cell-substrate junction;cytoplasm;cytoskeletal part;extracellular membrane-bounded organelle;extracellular organelle;extracellular region part;extracellular vesicular exosome;focal adhesion;intracellular organelle part;intracellular part;lamellipodium;macromolecular…	biological regulation;cell motility;cellular component movement;cellular component organization;cellular process;cytoskeleton organization;locomotion;organelle organization;regulation of organelle organization	cell part;cell projection;cytoplasm;extracellular organelle;macromolecular complex;organelle;protein complex;vesicle	Bacterial invasion of epithelial cells;Fc gamma R-mediated phagocytosis;Pathogenic Escherichia coli infection;Regulation of actin cytoskeleton;Shigellosis	P16-Arc	AACTGGA,MIR-145;ACATATC,MIR-190;ACEVEDO_LIVER_CANCER_UP;ACEVEDO_NORMAL_TISSUE_ADJACENT_TO_LIVER_TUMOR_UP;ACTIN_CYTOSKELETON;ACTIN_CYTOSKELETON_ORGANIZATION_AND_BIOGENESIS;ACTIN_FILAMENT_BASED_PROCESS;ALFANO_MYC_TARGETS;ATTACAT,MIR-380-3P;BENPORATH_OCT4_TARGETS;BIOCARTA_ACTINY_PATHWAY;BIOCARTA_CDC42RAC_PATHWAY;BIOCARTA_MPR_PATHWAY;BIOCARTA_RHO_PATHWAY;BIOCARTA_SALMONELLA_PATHWAY;BLALOCK_ALZHEIMERS…	Acetylation;Actin-binding;Cellprojection;Completeproteome;Cytoplasm;Cytoskeleton;Referenceproteome;Ublconjugation		2	2	2	20.5	20.5	20.5	16.288	0	3.8934	305780000	4	Q9CPW4	Q9CPW4	Actin-related protein 2/3 complex subunit 5	Arpc5	1449
25.8537	25.392	25.7472	25.6643	actin cytoskeleton organization;actin filament organization;actin filament-based process;actin nucleation;Arp2/3 complex-mediated actin nucleation;biological regulation;cellular component organization;cellular component organization at cellular level;cellular component organization or biogenesis;cellular component organization or biogenesis at cellular level;cellular process;cytoskeleton organiza…		adherens junction;anchoring junction;Arp2/3 protein complex;cell junction;cell part;cell-substrate adherens junction;cell-substrate junction;cytoplasm;cytoskeletal part;extracellular membrane-bounded organelle;extracellular organelle;extracellular region part;extracellular vesicular exosome;focal adhesion;intracellular organelle part;intracellular part;macromolecular complex;membrane-bounded orga…	biological regulation;cellular component organization;cellular process;cytoskeleton organization;organelle organization;regulation of organelle organization	cell part;cytoplasm;extracellular organelle;macromolecular complex;organelle;protein complex;vesicle	Bacterial invasion of epithelial cells;Fc gamma R-mediated phagocytosis;Pathogenic Escherichia coli infection;Regulation of actin cytoskeleton;Shigellosis	P16-Arc	BASAKI_YBX1_TARGETS_UP;BLALOCK_ALZHEIMERS_DISEASE_DN;BRUINS_UVC_RESPONSE_LATE;CCTGCTG,MIR-214;chr9q34;CREIGHTON_ENDOCRINE_THERAPY_RESISTANCE_3;FULCHER_INFLAMMATORY_RESPONSE_LECTIN_VS_LPS_UP;GCTCTTG,MIR-335;GGGAGGRR_V$MAZ_Q6;GGGCGGR_V$SP1_Q6;GINESTIER_BREAST_CANCER_ZNF217_AMPLIFIED_DN;GSE10325_LUPUS_BCELL_VS_LUPUS_MYELOID_UP;GSE14000_TRANSLATED_RNA_VS_MRNA_16H_LPS_DC_DN;GSE1448_CTRL_VS_ANTI_VALPHA…	Actin-binding;Completeproteome;Cytoplasm;Cytoskeleton;Directproteinsequencing;Phosphoprotein;Referenceproteome		4	4	4	34	34	34	16.98	0	8.5541	412410000	7	Q9D898	Q9D898	Actin-related protein 2/3 complex subunit 5-like protein	Arpc5l	1591
24.6604	24.0401	24.3985	24.3663	actin cytoskeleton organization;actin filament bundle assembly;actin filament organization;actin filament-based process;biological regulation;biosynthetic process;catabolic process;cellular biosynthetic process;cellular catabolic process;cellular component assembly;cellular component assembly at cellular level;cellular component organization;cellular component organization at cellular level;cellu…	angiotensin receptor binding;binding;caspase inhibitor activity;caspase regulator activity;cysteine-type endopeptidase inhibitor activity;DNA binding;endopeptidase inhibitor activity;endopeptidase regulator activity;enzyme activator activity;enzyme binding;enzyme inhibitor activity;enzyme regulator activity;G-protein-coupled receptor binding;GTPase activator activity;GTPase regulator activity;ins…	cell part;cell projection;chromatin;chromosomal part;coated pit;cytoplasm;cytoplasmic membrane-bounded vesicle;cytoplasmic part;cytoplasmic vesicle;cytosol;intracellular;intracellular membrane-bounded organelle;intracellular organelle;intracellular organelle part;intracellular part;membrane;membrane part;membrane-bounded organelle;membrane-bounded vesicle;nuclear part;nucleoplasm;nucleus;organell…	biological regulation;biosynthetic process;catabolic process;cellular component assembly;cellular component organization;cellular membrane organization;cellular metabolic process;cellular nitrogen compound metabolic process;cellular process;cytoskeleton organization;detection of stimulus;endocytosis;establishment of localization;macromolecule metabolic process;macromolecule modification;membrane …	cell part;cell projection;cytoplasm;cytoplasmic membrane-bounded vesicle;cytosol;intracellular;intracellular membrane-bounded organelle;intracellular organelle;membrane;nucleoplasm;nucleus;organelle;plasma membrane;pseudopodium;vesicle	Chemokine signaling pathway;Endocytosis;MAPK signaling pathway;Phototransduction	Arrestin_C;Arrestin_N	AMIT_EGF_RESPONSE_120_HELA;BASAKI_YBX1_TARGETS_DN;BIOCARTA_AGPCR_PATHWAY;BIOCARTA_BARR_MAPK_PATHWAY;BIOCARTA_BARRESTIN_PATHWAY;BIOCARTA_BARRESTIN_SRC_PATHWAY;BRUINS_UVC_RESPONSE_VIA_TP53_GROUP_A;CELL_FRACTION;CHARAFE_BREAST_CANCER_LUMINAL_VS_BASAL_UP;CHICAS_RB1_TARGETS_CONFLUENT;chr11q13;CREIGHTON_ENDOCRINE_THERAPY_RESISTANCE_5;CTCAAGA,MIR-526B;CUI_TCF21_TARGETS_2_DN;CYTOPLASM;DAVICIONI_MOLECULAR…	Alternativesplicing;Cellmembrane;Cellprojection;Coatedpit;Completeproteome;Cytoplasm;Cytoplasmicvesicle;Membrane;Nucleus;Phosphoprotein;Proteintransport;Referenceproteome;Signaltransductioninhibitor;Transcription;Transcriptionregulation;Transport;Ublconjugation		3	3	3	7.6	7.6	7.6	46.215	0	4.0602	173570000	8	Q8BWG8-2;Q8BWG8	Q8BWG8-2;Q8BWG8	Beta-arrestin-1	Arrb1	1152
24.4037	23.6509	23.7603	23.9383	anatomical structure development;autophagy;biological regulation;catabolic process;cellular catabolic process;cellular metabolic process;cellular process;central nervous system development;developmental process;metabolic process;positive regulation of biological process;positive regulation of cell projection organization;positive regulation of cellular component organization;positive regulation o…	arylsulfatase activity;binding;catalytic activity;cation binding;hydrolase activity;hydrolase activity, acting on ester bonds;ion binding;metal ion binding;N-acetylgalactosamine-4-sulfatase activity;sulfuric ester hydrolase activity	cell part;cell surface;cytoplasmic part;endoplasmic reticulum;extracellular membrane-bounded organelle;extracellular organelle;extracellular region part;extracellular vesicular exosome;Golgi apparatus;intracellular membrane-bounded organelle;intracellular organelle;intracellular part;lysosome;lytic vacuole;membrane-bounded organelle;membrane-bounded vesicle;mitochondrion;organelle;rough endoplasm…	anatomical structure development;autophagy;biological regulation;catabolic process;cellular metabolic process;cellular process;developmental process;metabolic process;response to abiotic stimulus;response to chemical stimulus;response to endogenous stimulus;response to external stimulus;response to extracellular stimulus;response to stimulus	cell part;cell surface;endoplasmic reticulum;extracellular organelle;Golgi apparatus;intracellular membrane-bounded organelle;intracellular organelle;lysosome;mitochondrion;organelle;vacuole;vesicle	Glycosaminoglycan degradation;Lysosome	Sulfatase	ARYLSULFATASE_ACTIVITY;ATAGGAA,MIR-202;BENPORATH_MYC_TARGETS_WITH_EBOX;BRUINS_UVC_RESPONSE_LATE;BRUINS_UVC_RESPONSE_VIA_TP53_GROUP_A;CELLULAR_LOCALIZATION;CHEN_ETV5_TARGETS_SERTOLI;COATES_MACROPHAGE_M1_VS_M2_UP;CUI_TCF21_TARGETS_2_UP;CYTOPLASM;CYTOPLASMIC_PART;DANG_BOUND_BY_MYC;ESTABLISHMENT_OF_CELLULAR_LOCALIZATION;ESTABLISHMENT_OF_LOCALIZATION;GAUSSMANN_MLL_AF4_FUSION_TARGETS_F_UP;GAVIN_FOXP3_T…	Alternativesplicing;Calcium;Completeproteome;Disulfidebond;Glycoprotein;Hydrolase;Lysosome;Metal-binding;Referenceproteome;Signal		2	2	2	4.2	4.2	4.2	47.933	0.001355	2.1295	114000000	3	P50429-2;P50429	P50429-2;P50429	Arylsulfatase B	Arsb	494
24.1584	23.6419	23.6696	23.8233	anatomical structure development;developmental process;lipid metabolic process;lung development;metabolic process;organ development;primary metabolic process;response to chemical stimulus;response to organic substance;response to stimulus	catalytic activity;ceramidase activity;hydrolase activity;hydrolase activity, acting on carbon-nitrogen (but not peptide) bonds;hydrolase activity, acting on carbon-nitrogen (but not peptide) bonds, in linear amides	cell part;cytoplasmic part;extracellular membrane-bounded organelle;extracellular organelle;extracellular region part;extracellular vesicular exosome;intracellular membrane-bounded organelle;intracellular organelle;intracellular part;lysosome;lytic vacuole;membrane-bounded organelle;membrane-bounded vesicle;organelle;vacuole;vesicle	anatomical structure development;developmental process;lipid metabolic process;metabolic process;primary metabolic process;response to chemical stimulus;response to stimulus	cell part;extracellular organelle;intracellular membrane-bounded organelle;intracellular organelle;lysosome;organelle;vacuole;vesicle	Lysosome;Sphingolipid metabolism	CBAH;NAAA-beta	APPEL_IMATINIB_RESPONSE;BAKKER_FOXO3_TARGETS_UP;BENPORATH_EED_TARGETS;BENPORATH_MYC_MAX_TARGETS;BENPORATH_NANOG_TARGETS;BIOCARTA_EDG1_PATHWAY;BLALOCK_ALZHEIMERS_DISEASE_DN;BLALOCK_ALZHEIMERS_DISEASE_UP;BOHN_PRIMARY_IMMUNODEFICIENCY_SYNDROM_DN;BONOME_OVARIAN_CANCER_SURVIVAL_SUBOPTIMAL_DEBULKING;BRUINS_UVC_RESPONSE_VIA_TP53_GROUP_B;BURTON_ADIPOGENESIS_8;CELLULAR_LIPID_METABOLIC_PROCESS;CERAMIDE_MET…	Completeproteome;Glycoprotein;Hydrolase;Lysosome;Referenceproteome;Signal		5	5	5	18	18	18	44.669	0	10.736	156470000	9	Q9WV54	Q9WV54	Acid ceramidase;Acid ceramidase subunit alpha;Acid ceramidase subunit beta	Asah1	1782
24.7217	24.2124	24.1216	24.3519	cellular localization;cellular macromolecule localization;cellular process;cellular protein localization;establishment of localization;localization;localization within membrane;macromolecule localization;protein insertion into ER membrane;protein insertion into membrane;protein localization;protein localization to organelle;transport	adenyl nucleotide binding;adenyl ribonucleotide binding;ATP binding;ATPase activity;binding;catalytic activity;cation binding;hydrolase activity;hydrolase activity, acting on acid anhydrides;hydrolase activity, acting on acid anhydrides, in phosphorus-containing anhydrides;ion binding;metal ion binding;nucleoside-triphosphatase activity;nucleotide binding;purine nucleotide binding;purine ribonucl…	cell part;cytoplasmic part;endoplasmic reticulum;extracellular membrane-bounded organelle;extracellular organelle;extracellular region part;extracellular vesicular exosome;intracellular membrane-bounded organelle;intracellular non-membrane-bounded organelle;intracellular organelle;intracellular organelle part;intracellular part;membrane-bounded organelle;membrane-bounded vesicle;non-membrane-boun…	cellular localization;cellular process;establishment of localization;localization;transport	cell part;endoplasmic reticulum;extracellular organelle;intracellular membrane-bounded organelle;intracellular non-membrane-bounded organelle;intracellular organelle;nucleolus;nucleus;organelle;vesicle		ArsA_ATPase	ALCALAY_AML_BY_NPM1_LOCALIZATION_DN;ANION_TRANSMEMBRANE_TRANSPORTER_ACTIVITY;BENPORATH_SOX2_TARGETS;BERENJENO_TRANSFORMED_BY_RHOA_UP;BLALOCK_ALZHEIMERS_DISEASE_DN;CACGTG_V$MYC_Q2;CELL_FRACTION;chr19p13;CYCLIN_D1_UP.V1_DN;CYTAGCAAY_UNKNOWN;CYTOPLASM;DACOSTA_UV_RESPONSE_VIA_ERCC3_TTD_UP;DACOSTA_UV_RESPONSE_VIA_ERCC3_UP;DIAZ_CHRONIC_MEYLOGENOUS_LEUKEMIA_UP;ESTABLISHMENT_OF_LOCALIZATION;GRADE_COLON_C…	Acetylation;ATP-binding;Completeproteome;Cytoplasm;Directproteinsequencing;Endoplasmicreticulum;Hydrolase;Metal-binding;Nucleotide-binding;Nucleus;Referenceproteome;Transport;Zinc		2	2	2	7.5	7.5	7.5	38.822	0	3.8354	110630000	5	O54984	O54984	ATPase Asna1	Asna1	133
25.6497	24.7908	25.1047	25.1817	acetate metabolic process;axon ensheathment;axon ensheathment in central nervous system;biological regulation;carboxylic acid metabolic process;cellular ketone metabolic process;cellular metabolic process;cellular process;central nervous system myelination;ensheathment of neurons;metabolic process;monocarboxylic acid metabolic process;myelination;organic acid metabolic process;oxoacid metabolic p…	aminoacylase activity;aspartoacylase activity;binding;catalytic activity;cation binding;hydrolase activity;hydrolase activity, acting on carbon-nitrogen (but not peptide) bonds;hydrolase activity, acting on carbon-nitrogen (but not peptide) bonds, in linear amides;hydrolase activity, acting on ester bonds;ion binding;metal ion binding	cell part;cytoplasm;cytoplasmic part;cytosol;extracellular membrane-bounded organelle;extracellular organelle;extracellular region part;extracellular vesicular exosome;intracellular membrane-bounded organelle;intracellular organelle;intracellular part;membrane-bounded organelle;membrane-bounded vesicle;nucleus;organelle;vesicle	biological regulation;cellular ketone metabolic process;cellular metabolic process;cellular process;metabolic process;organic acid metabolic process;small molecule metabolic process	cell part;cytoplasm;cytosol;extracellular organelle;intracellular membrane-bounded organelle;intracellular organelle;nucleus;organelle;vesicle	Alanine, aspartate and glutamate metabolism;Histidine metabolism	AstE_AspA	AAANWWTGC_UNKNOWN;ACEVEDO_FGFR1_TARGETS_IN_PROSTATE_CANCER_MODEL_UP;AMINE_CATABOLIC_PROCESS;AMINE_METABOLIC_PROCESS;AMINO_ACID_AND_DERIVATIVE_METABOLIC_PROCESS;AMINO_ACID_CATABOLIC_PROCESS;AMINO_ACID_METABOLIC_PROCESS;ASTON_MAJOR_DEPRESSIVE_DISORDER_DN;BOQUEST_STEM_CELL_CULTURED_VS_FRESH_UP;BOQUEST_STEM_CELL_UP;BOYAULT_LIVER_CANCER_SUBCLASS_G123_DN;BRCA1_DN.V1_DN;BROWNE_HCMV_INFECTION_30MIN_UP;BR…	Completeproteome;Cytoplasm;Directproteinsequencing;Hydrolase;Metal-binding;Nucleus;Referenceproteome;Zinc		2	2	2	7.1	7.1	7.1	35.344	0	2.8769	219260000	6	Q8R3P0	Q8R3P0	Aspartoacylase	Aspa	1272
26.157	26.0503	25.9607	26.056	amine catabolic process;amine metabolic process;asparagine catabolic process;asparagine catabolic process via L-aspartate;asparagine metabolic process;aspartate family amino acid catabolic process;aspartate family amino acid metabolic process;carboxylic acid catabolic process;carboxylic acid metabolic process;catabolic process;cellular amine metabolic process;cellular amino acid catabolic process…	asparaginase activity;beta-aspartyl-peptidase activity;catalytic activity;exopeptidase activity;hydrolase activity;hydrolase activity, acting on carbon-nitrogen (but not peptide) bonds;hydrolase activity, acting on carbon-nitrogen (but not peptide) bonds, in linear amides;omega peptidase activity;peptidase activity;peptidase activity, acting on L-amino acid peptides	cell part;cytoplasm;intracellular membrane-bounded organelle;intracellular organelle;intracellular part;membrane-bounded organelle;nucleus;organelle	amine metabolic process;catabolic process;cellular amino acid metabolic process;cellular ketone metabolic process;cellular metabolic process;cellular nitrogen compound metabolic process;cellular process;metabolic process;nitrogen compound metabolic process;organic acid metabolic process;primary metabolic process;small molecule metabolic process	cell part;cytoplasm;intracellular membrane-bounded organelle;intracellular organelle;nucleus;organelle		Asparaginase_2	AMINE_CATABOLIC_PROCESS;AMINE_METABOLIC_PROCESS;AMINO_ACID_AND_DERIVATIVE_METABOLIC_PROCESS;AMINO_ACID_CATABOLIC_PROCESS;AMINO_ACID_METABOLIC_PROCESS;BCAT_GDS748_UP;BHATI_G2M_ARREST_BY_2METHOXYESTRADIOL_UP;CARBOXYLIC_ACID_METABOLIC_PROCESS;CATABOLIC_PROCESS;CELLULAR_CATABOLIC_PROCESS;CHEMNITZ_RESPONSE_TO_PROSTAGLANDIN_E2_DN;CHIANG_LIVER_CANCER_SUBCLASS_CTNNB1_DN;CHIANG_LIVER_CANCER_SUBCLASS_PROLI…	Autocatalyticcleavage;Completeproteome;Cytoplasm;Directproteinsequencing;Hydrolase;Protease;Referenceproteome		7	7	7	26.4	26.4	26.4	33.95	0	23.46	1216000000	21	Q8C0M9	Q8C0M9	Isoaspartyl peptidase/L-asparaginase;Isoaspartyl peptidase/L-asparaginase alpha chain;Isoaspartyl peptidase/L-asparaginase beta chain	Asrgl1	1173
24.9562	25.4837	25.3696	25.2698	amide biosynthetic process;amine biosynthetic process;amine metabolic process;arginine biosynthetic process;arginine metabolic process;argininosuccinate metabolic process;aspartate family amino acid metabolic process;aspartate metabolic process;biological regulation;biosynthetic process;carboxylic acid biosynthetic process;carboxylic acid metabolic process;cellular amide metabolic process;cellula…	adenyl nucleotide binding;adenyl ribonucleotide binding;amine binding;amino acid binding;argininosuccinate synthase activity;ATP binding;binding;carboxylic acid binding;catalytic activity;identical protein binding;ligase activity;ligase activity, forming carbon-nitrogen bonds;nucleotide binding;protein binding;purine nucleotide binding;purine ribonucleoside triphosphate binding;purine ribonucleot…	cell part;cytoplasmic part;extracellular membrane-bounded organelle;extracellular organelle;extracellular region part;extracellular vesicular exosome;intracellular membrane-bounded organelle;intracellular organelle;intracellular part;membrane-bounded organelle;membrane-bounded vesicle;mitochondrion;myelin sheath;organelle;vesicle	amine metabolic process;biological regulation;biosynthetic process;cellular amide metabolic process;cellular amino acid metabolic process;cellular ketone metabolic process;cellular metabolic process;cellular nitrogen compound metabolic process;cellular process;metabolic process;nitrogen compound metabolic process;nitrogen cycle metabolic process;organic acid metabolic process;primary metabolic pr…	cell part;extracellular organelle;intracellular membrane-bounded organelle;intracellular organelle;mitochondrion;organelle;vesicle	Alanine, aspartate and glutamate metabolism;Arginine and proline metabolism	Arginosuc_synth	AIYAR_COBRA1_TARGETS_UP;AKT_UP.V1_DN;AKT_UP_MTOR_DN.V1_DN;BAELDE_DIABETIC_NEPHROPATHY_UP;BASAKI_YBX1_TARGETS_DN;BURTON_ADIPOGENESIS_PEAK_AT_16HR;BUYTAERT_PHOTODYNAMIC_THERAPY_STRESS_UP;CACGTG_V$MYC_Q2;CAGCTG_V$AP4_Q5;CAGGTG_V$E12_Q6;CAIRO_HEPATOBLASTOMA_DN;CHICAS_RB1_TARGETS_CONFLUENT;chr9q34;CHYLA_CBFA2T3_TARGETS_UP;COLLER_MYC_TARGETS_UP;CREIGHTON_ENDOCRINE_THERAPY_RESISTANCE_4;CSR_LATE_UP.V1_DN…	Amino-acidbiosynthesis;Argininebiosynthesis;ATP-binding;Completeproteome;Directproteinsequencing;Ligase;Nucleotide-binding;Phosphoprotein;Referenceproteome;Ureacycle		4	4	4	9.2	9.2	9.2	46.584	0	6.1872	320540000	9	P16460	P16460	Argininosuccinate synthase	Ass1	299
24.5249	23.911	24.0602	24.1654	behavior;biological adhesion;cell adhesion;cell migration;cell motility;cell-cell adhesion;cellular component movement;cellular process;locomotion;locomotory behavior;neuron cell-cell adhesion;neuron migration;response to stimulus		cell part;cytoplasmic part;endosome;external side of plasma membrane;integral to membrane;intracellular membrane-bounded organelle;intracellular organelle;intracellular part;intrinsic to membrane;membrane part;membrane-bounded organelle;organelle;plasma membrane part	behavior;biological adhesion;cell adhesion;cell motility;cellular component movement;cellular process;locomotion;response to stimulus	cell part;endosome;intracellular membrane-bounded organelle;intracellular organelle;organelle			AACTTT_UNKNOWN;AGGAAGC,MIR-516-3P;BENPORATH_EED_TARGETS;BENPORATH_ES_WITH_H3K27ME3;BENPORATH_PRC2_TARGETS;BENPORATH_SUZ12_TARGETS;BLALOCK_ALZHEIMERS_DISEASE_DN;CAGGTA_V$AREB6_01;CAGTGTT,MIR-141,MIR-200A;chr1q25;CTCAAGA,MIR-526B;CTGRYYYNATT_UNKNOWN;CTTTGT_V$LEF1_Q2;GGGAGGRR_V$MAZ_Q6;GGGCGGR_V$SP1_Q6;GNF2_AF1Q;GNF2_RTN1;GOBERT_OLIGODENDROCYTE_DIFFERENTIATION_DN;GSE14769_20MIN_VS_360MIN_LPS_BMDM_DN;…	Alternativesplicing;Celladhesion;Completeproteome;Disulfidebond;EGF-likedomain;Glycoprotein;Membrane;Referenceproteome;Repeat;Signal;Transmembrane;Transmembranehelix		7	7	7	9.4	9.4	9.4	143.95	0	22.883	336170000	19	Q61137-2;Q61137	Q61137-2;Q61137	Astrotactin-1	Astn1	871
24.8316	24.2026	24.1945	24.4096	anatomical structure development;anatomical structure morphogenesis;aromatic compound biosynthetic process;biosynthetic process;brainstem development;cellular aromatic compound metabolic process;cellular biosynthetic process;cellular metabolic process;cellular nitrogen compound biosynthetic process;cellular nitrogen compound metabolic process;cellular process;cerebellum development;cerebral corte…	binding;catalytic activity;cyclohydrolase activity;hydrolase activity;hydrolase activity, acting on carbon-nitrogen (but not peptide) bonds;hydrolase activity, acting on carbon-nitrogen (but not peptide) bonds, in cyclic amidines;hydroxymethyl-, formyl- and related transferase activity;identical protein binding;IMP cyclohydrolase activity;phosphoribosylaminoimidazolecarboxamide formyltransferase …	cell part;cytoplasmic part;extracellular membrane-bounded organelle;extracellular organelle;extracellular region part;extracellular vesicular exosome;intracellular membrane-bounded organelle;intracellular organelle;intracellular part;membrane;membrane-bounded organelle;membrane-bounded vesicle;mitochondrion;organelle;vesicle	anatomical structure development;anatomical structure morphogenesis;biosynthetic process;cellular aromatic compound metabolic process;cellular metabolic process;cellular nitrogen compound metabolic process;cellular process;cofactor metabolic process;developmental process;heterocycle metabolic process;metabolic process;nitrogen compound metabolic process;nucleobase-containing compound metabolic pr…	cell part;extracellular organelle;intracellular membrane-bounded organelle;intracellular organelle;membrane;mitochondrion;organelle;vesicle	One carbon pool by folate;Purine metabolism	AICARFT_IMPCHas;MGS	BILD_MYC_ONCOGENIC_SIGNATURE;BLALOCK_ALZHEIMERS_DISEASE_DN;BLALOCK_ALZHEIMERS_DISEASE_INCIPIENT_DN;BOYAULT_LIVER_CANCER_SUBCLASS_G3_UP;BRUINS_UVC_RESPONSE_LATE;CACGTG_V$MYC_Q2;CAIRO_HEPATOBLASTOMA_CLASSES_UP;CASORELLI_ACUTE_PROMYELOCYTIC_LEUKEMIA_DN;CHIANG_LIVER_CANCER_SUBCLASS_UNANNOTATED_DN;chr2q35;CREIGHTON_ENDOCRINE_THERAPY_RESISTANCE_1;CUI_TCF21_TARGETS_2_UP;DELYS_THYROID_CANCER_UP;DIAZ_CHRO…	Acetylation;Completeproteome;Directproteinsequencing;Hydrolase;Multifunctionalenzyme;Purinebiosynthesis;Referenceproteome;Transferase		4	4	4	8.8	8.8	8.8	64.217	0	13.23	220730000	10	Q9CWJ9	Q9CWJ9	Bifunctional purine biosynthesis protein PURH;Phosphoribosylaminoimidazolecarboxamide formyltransferase;IMP cyclohydrolase	Atic	1507
30.2145	29.85	29.8109	29.9585	biological regulation;cation homeostasis;cation transport;cellular cation homeostasis;cellular chemical homeostasis;cellular homeostasis;cellular ion homeostasis;cellular metabolic process;cellular metal ion homeostasis;cellular monovalent inorganic cation homeostasis;cellular potassium ion homeostasis;cellular potassium ion transport;cellular process;cellular response to abiotic stimulus;cellula…	active transmembrane transporter activity;adenyl nucleotide binding;adenyl ribonucleotide binding;ADP binding;alkali metal ion binding;ATP binding;ATPase activity;ATPase activity, coupled;ATPase activity, coupled to movement of substances;ATPase activity, coupled to transmembrane movement of ions;ATPase activity, coupled to transmembrane movement of ions, phosphorylative mechanism;ATPase activity…	apical plasma membrane;basolateral plasma membrane;caveola;cell part;cytoplasmic membrane-bounded vesicle;cytoplasmic part;cytoplasmic vesicle;endoplasmic reticulum;endosome;extracellular membrane-bounded organelle;extracellular organelle;extracellular region part;extracellular vesicular exosome;Golgi apparatus;integral to membrane;intracellular membrane-bounded organelle;intracellular organelle;…	biological regulation;cellular homeostasis;cellular ion homeostasis;cellular metabolic process;cellular process;establishment of localization;homeostatic process;ion transport;metabolic process;phosphorus metabolic process;regulation of transport;response to abiotic stimulus;response to chemical stimulus;response to drug;response to endogenous stimulus;response to external stimulus;response to st…	cell part;cytoplasmic membrane-bounded vesicle;endoplasmic reticulum;endosome;extracellular organelle;Golgi apparatus;intracellular membrane-bounded organelle;intracellular organelle;macromolecular complex;membrane;organelle;plasma membrane;protein complex;vesicle	Aldosterone-regulated sodium reabsorption;Bile secretion;Carbohydrate digestion and absorption;Cardiac muscle contraction;Endocrine and other factor-regulated calcium reabsorption;Gastric acid secretion;Mineral absorption;Pancreatic secretion;Protein digestion and absorption;Proximal tubule bicarbonate reclamation;Salivary secretion	Cation_ATPase_C;Cation_ATPase_N;E1-E2_ATPase;Hydrolase	ACEVEDO_FGFR1_TARGETS_IN_PROSTATE_CANCER_MODEL_UP;ACTGAAA,MIR-30A-3P,MIR-30E-3P;ACTIVE_TRANSMEMBRANE_TRANSPORTER_ACTIVITY;ALCALA_APOPTOSIS;ATGTAGC,MIR-221,MIR-222;ATPASE_ACTIVITY;ATPASE_ACTIVITY_COUPLED;ATPASE_ACTIVITY_COUPLED_TO_MOVEMENT_OF_SUBSTANCES;ATPASE_ACTIVITY_COUPLED_TO_TRANSMEMBRANE_MOVEMENT_OF_IONS;ATPASE_ACTIVITY_COUPLED_TO_TRANSMEMBRANE_MOVEMENT_OF_IONS_PHOSPHORYLATIVE_MECHANISM;BILA…	Acetylation;ATP-binding;Cellmembrane;Completeproteome;Directproteinsequencing;Hydrolase;Iontransport;Magnesium;Membrane;Metal-binding;Nucleotide-binding;Phosphoprotein;Potassium;Potassiumtransport;Referenceproteome;Sodium;Sodium/potassiumtransport;Sodiumtransport;Transmembrane;Transmembranehelix;Transport		43	27	27	45.7	28.6	28.6	112.98	0	271.64	26189000000	116	Q8VDN2	Q8VDN2	Sodium/potassium-transporting ATPase subunit alpha-1	Atp1a1	1292
29.2692	29.0309	28.9451	29.0817	adult behavior;adult locomotory behavior;associative learning;ATP hydrolysis coupled proton transport;behavior;biological regulation;calcium ion homeostasis;cation homeostasis;cation transport;cellular calcium ion homeostasis;cellular cation homeostasis;cellular chemical homeostasis;cellular divalent inorganic cation homeostasis;cellular homeostasis;cellular ion homeostasis;cellular metal ion hom…	active transmembrane transporter activity;adenyl nucleotide binding;adenyl ribonucleotide binding;ATP binding;ATPase activity;ATPase activity, coupled;ATPase activity, coupled to movement of substances;ATPase activity, coupled to transmembrane movement of ions;ATPase activity, coupled to transmembrane movement of ions, phosphorylative mechanism;ATPase activity, coupled to transmembrane movement o…	caveola;cell part;cell projection;cell projection part;cytoplasm;cytoplasmic part;dendritic spine;endosome;intracellular membrane-bounded organelle;intracellular organelle;intracellular part;macromolecular complex;membrane;membrane part;membrane raft;membrane-bounded organelle;myelin sheath;neuron projection;neuron spine;organelle;plasma membrane;plasma membrane part;protein complex;sarcolemma;so…	behavior;biological regulation;cellular homeostasis;cellular ion homeostasis;cellular process;establishment of localization;homeostatic process;hydrogen transport;ion transport;locomotion;multicellular organismal process;neurological system process;neurotransmitter transport;response to abiotic stimulus;response to chemical stimulus;response to endogenous stimulus;response to external stimulus;re…	cell part;cell projection;cytoplasm;endosome;intracellular membrane-bounded organelle;intracellular organelle;macromolecular complex;membrane;neuron projection;organelle;plasma membrane;protein complex;synapse;vesicle	Aldosterone-regulated sodium reabsorption;Bile secretion;Carbohydrate digestion and absorption;Cardiac muscle contraction;Endocrine and other factor-regulated calcium reabsorption;Gastric acid secretion;Mineral absorption;Pancreatic secretion;Protein digestion and absorption;Proximal tubule bicarbonate reclamation;Salivary secretion	Cation_ATPase_C;Cation_ATPase_N;E1-E2_ATPase;Hydrolase	AAAYRNCTG_UNKNOWN;ABE_INNER_EAR;ACTIVE_TRANSMEMBRANE_TRANSPORTER_ACTIVITY;ATPASE_ACTIVITY;ATPASE_ACTIVITY_COUPLED;ATPASE_ACTIVITY_COUPLED_TO_MOVEMENT_OF_SUBSTANCES;ATPASE_ACTIVITY_COUPLED_TO_TRANSMEMBRANE_MOVEMENT_OF_IONS;ATPASE_ACTIVITY_COUPLED_TO_TRANSMEMBRANE_MOVEMENT_OF_IONS_PHOSPHORYLATIVE_MECHANISM;BENPORATH_ES_1;BLALOCK_ALZHEIMERS_DISEASE_DN;BOQUEST_STEM_CELL_UP;BROWNE_HCMV_INFECTION_2HR_U…	ATP-binding;Cellmembrane;Completeproteome;Directproteinsequencing;Hydrolase;Iontransport;Magnesium;Membrane;Metal-binding;Nucleotide-binding;Phosphoprotein;Potassium;Potassiumtransport;Referenceproteome;Sodium;Sodium/potassiumtransport;Sodiumtransport;Transmembrane;Transmembranehelix;Transport		47	29	29	44.9	26.4	26.4	112.22	0	323.31	23509000000	137	Q6PIE5	Q6PIE5	Sodium/potassium-transporting ATPase subunit alpha-2	Atp1a2	1002
31.9059	31.4394	31.374	31.5731	adult behavior;adult locomotory behavior;associative learning;ATP hydrolysis coupled proton transport;behavior;biological regulation;cardiac muscle contraction;cation homeostasis;cation transport;cell motility;cell surface receptor linked signaling pathway;cellular cation homeostasis;cellular chemical homeostasis;cellular component movement;cellular homeostasis;cellular ion homeostasis;cellular m…	active transmembrane transporter activity;adenyl nucleotide binding;adenyl ribonucleotide binding;ATP binding;ATPase activity;ATPase activity, coupled;ATPase activity, coupled to movement of substances;ATPase activity, coupled to transmembrane movement of ions;ATPase activity, coupled to transmembrane movement of ions, phosphorylative mechanism;ATPase activity, coupled to transmembrane movement o…	basolateral plasma membrane;cell part;cytoplasm;cytoplasmic part;endoplasmic reticulum;extracellular region part;extracellular space;Golgi apparatus;integral to membrane;intracellular membrane-bounded organelle;intracellular organelle;intracellular part;intrinsic to membrane;macromolecular complex;membrane;membrane part;membrane-bounded organelle;myelin sheath;nucleus;organelle;plasma membrane;pl…	behavior;biological regulation;cell motility;cellular component movement;cellular homeostasis;cellular ion homeostasis;cellular process;establishment of localization;homeostatic process;hydrogen transport;ion transport;locomotion;multicellular organismal process;muscle contraction;neurological system process;regulation of transport;response to abiotic stimulus;response to chemical stimulus;respon…	cell part;cytoplasm;endoplasmic reticulum;extracellular space;Golgi apparatus;intracellular membrane-bounded organelle;intracellular organelle;macromolecular complex;membrane;nucleus;organelle;plasma membrane;protein complex;synapse;vesicle	Aldosterone-regulated sodium reabsorption;Bile secretion;Carbohydrate digestion and absorption;Cardiac muscle contraction;Endocrine and other factor-regulated calcium reabsorption;Gastric acid secretion;Mineral absorption;Oxidative phosphorylation;Pancreatic secretion;Protein digestion and absorption;Proximal tubule bicarbonate reclamation;Salivary secretion	Cation_ATPase_C;Cation_ATPase_N;E1-E2_ATPase;H-K_ATPase_N;Hydrolase	ACEVEDO_FGFR1_TARGETS_IN_PROSTATE_CANCER_MODEL_DN;ACTIVE_TRANSMEMBRANE_TRANSPORTER_ACTIVITY;ATGGYGGA_UNKNOWN;ATPASE_ACTIVITY;ATPASE_ACTIVITY_COUPLED;ATPASE_ACTIVITY_COUPLED_TO_MOVEMENT_OF_SUBSTANCES;ATPASE_ACTIVITY_COUPLED_TO_TRANSMEMBRANE_MOVEMENT_OF_IONS;ATPASE_ACTIVITY_COUPLED_TO_TRANSMEMBRANE_MOVEMENT_OF_IONS_PHOSPHORYLATIVE_MECHANISM;BANDRES_RESPONSE_TO_CARMUSTIN_MGMT_48HR_DN;BANDRES_RESPONS…	ATP-binding;Cellmembrane;Completeproteome;Directproteinsequencing;Hydrogeniontransport;Hydrolase;Iontransport;Magnesium;Membrane;Metal-binding;Nucleotide-binding;Phosphoprotein;Potassium;Potassiumtransport;Referenceproteome;Sodium;Sodium/potassiumtransport;Sodiumtransport;Transmembrane;Transmembranehelix;Transport		56	56	37	52.7	52.7	34.5	111.69	0	323.31	97038000000	251	Q6PIC6;Q9WV27;Q9Z1W8;Q64436	Q6PIC6	Sodium/potassium-transporting ATPase subunit alpha-3	Atp1a3	1001
31.8213	31.6057	31.441	31.6227	biological adhesion;biological regulation;calcium ion homeostasis;calcium-mediated signaling;cardiac muscle contraction;cation homeostasis;cation transport;cell adhesion;cellular calcium ion homeostasis;cellular cation homeostasis;cellular chemical homeostasis;cellular component organization;cellular component organization or biogenesis;cellular divalent inorganic cation homeostasis;cellular home…	active transmembrane transporter activity;antigen binding;ATPase activator activity;ATPase activity;ATPase activity, coupled;ATPase activity, coupled to movement of substances;ATPase activity, coupled to transmembrane movement of ions;ATPase activity, coupled to transmembrane movement of ions, phosphorylative mechanism;ATPase activity, coupled to transmembrane movement of substances;ATPase bindin…	apical plasma membrane;basolateral plasma membrane;caveola;cell junction;cell part;cell-cell contact zone;cell-cell junction;extracellular membrane-bounded organelle;extracellular organelle;extracellular region part;extracellular vesicular exosome;intercalated disc;macromolecular complex;membrane;membrane part;membrane raft;membrane-bounded organelle;membrane-bounded vesicle;myelin sheath;organel…	biological adhesion;biological regulation;cell adhesion;cellular component organization;cellular homeostasis;cellular ion homeostasis;cellular localization;cellular membrane organization;cellular process;establishment of localization;homeostatic process;ion transport;localization;membrane organization;multicellular organismal process;muscle contraction;plasma membrane organization;regulation of p…	cell part;extracellular organelle;macromolecular complex;membrane;organelle;plasma membrane;protein complex;vesicle	Aldosterone-regulated sodium reabsorption;Bile secretion;Carbohydrate digestion and absorption;Cardiac muscle contraction;Endocrine and other factor-regulated calcium reabsorption;Gastric acid secretion;Mineral absorption;Pancreatic secretion;Protein digestion and absorption;Proximal tubule bicarbonate reclamation;Salivary secretion	Na_K-ATPase	AAANWWTGC_UNKNOWN;AACTGAC,MIR-223;AAGCAAT,MIR-137;AAGCACA,MIR-218;AAGCCAT,MIR-135A,MIR-135B;ABBUD_LIF_SIGNALING_2_UP;ACCAAAG,MIR-9;ACCATTT,MIR-522;ACEVEDO_LIVER_TUMOR_VS_NORMAL_ADJACENT_TISSUE_UP;ACEVEDO_NORMAL_TISSUE_ADJACENT_TO_LIVER_TUMOR_DN;ACTIVE_TRANSMEMBRANE_TRANSPORTER_ACTIVITY;ACTTTAT,MIR-142-5P;ALFANO_MYC_TARGETS;ARGGGTTAA_UNKNOWN;ATGCAGT,MIR-217;ATPASE_ACTIVITY;ATPASE_ACTIVITY_COUPLED;…	Celladhesion;Cellmembrane;Completeproteome;Directproteinsequencing;Disulfidebond;Glycoprotein;Iontransport;Membrane;Phosphoprotein;Potassium;Potassiumtransport;Referenceproteome;Signal-anchor;Sodium;Sodium/potassiumtransport;Sodiumtransport;Transmembrane;Transmembranehelix;Transport		23	23	23	56.9	56.9	56.9	35.194	0	105.9	19232000000	51	P14094	P14094	Sodium/potassium-transporting ATPase subunit beta-1	Atp1b1	278
30.7214	30.892	30.9837	30.8657	biological adhesion;biological regulation;cation homeostasis;cation transport;cell adhesion;cellular cation homeostasis;cellular chemical homeostasis;cellular homeostasis;cellular ion homeostasis;cellular metal ion homeostasis;cellular monovalent inorganic cation homeostasis;cellular potassium ion homeostasis;cellular potassium ion transport;cellular process;cellular sodium ion homeostasis;chemic…	active transmembrane transporter activity;ATPase activator activity;ATPase activity;ATPase activity, coupled;ATPase activity, coupled to movement of substances;ATPase activity, coupled to transmembrane movement of ions;ATPase activity, coupled to transmembrane movement of ions, phosphorylative mechanism;ATPase activity, coupled to transmembrane movement of substances;ATPase binding;ATPase regulat…	apical plasma membrane;cell part;cytoplasm;intracellular part;macromolecular complex;membrane part;plasma membrane part;protein complex;sodium:potassium-exchanging ATPase complex	biological adhesion;biological regulation;cell adhesion;cellular homeostasis;cellular ion homeostasis;cellular process;establishment of localization;homeostatic process;ion transport;regulation of protein stability;transmembrane transport;transport	cell part;cytoplasm;macromolecular complex;protein complex	Aldosterone-regulated sodium reabsorption;Bile secretion;Carbohydrate digestion and absorption;Cardiac muscle contraction;Endocrine and other factor-regulated calcium reabsorption;Gastric acid secretion;Mineral absorption;Pancreatic secretion;Protein digestion and absorption;Proximal tubule bicarbonate reclamation;Salivary secretion	Na_K-ATPase	ACTIVE_TRANSMEMBRANE_TRANSPORTER_ACTIVITY;ATPASE_ACTIVITY;ATPASE_ACTIVITY_COUPLED;ATPASE_ACTIVITY_COUPLED_TO_MOVEMENT_OF_SUBSTANCES;ATPASE_ACTIVITY_COUPLED_TO_TRANSMEMBRANE_MOVEMENT_OF_IONS;ATPASE_ACTIVITY_COUPLED_TO_TRANSMEMBRANE_MOVEMENT_OF_IONS_PHOSPHORYLATIVE_MECHANISM;BROWNE_HCMV_INFECTION_24HR_UP;BRUINS_UVC_RESPONSE_VIA_TP53_GROUP_D;CAGCTG_V$AP4_Q5;CAR_MLANA;CAR_MYST2;CAR_WBSCR22;chr17p13;C…	Celladhesion;Cellmembrane;Completeproteome;Directproteinsequencing;Disulfidebond;Glycoprotein;Iontransport;Membrane;Potassium;Potassiumtransport;Referenceproteome;Signal-anchor;Sodium;Sodium/potassiumtransport;Sodiumtransport;Transmembrane;Transmembranehelix;Transport		11	11	11	30.7	30.7	30.7	33.344	0	59.466	26011000000	58	P14231	P14231	Sodium/potassium-transporting ATPase subunit beta-2	Atp1b2	283
27.3126	26.7984	26.8357	26.9822	biological regulation;cation homeostasis;cation transport;cellular cation homeostasis;cellular chemical homeostasis;cellular component organization;cellular component organization or biogenesis;cellular homeostasis;cellular ion homeostasis;cellular localization;cellular macromolecule localization;cellular membrane organization;cellular metal ion homeostasis;cellular monovalent inorganic cation ho…	active transmembrane transporter activity;ATPase activator activity;ATPase activity;ATPase activity, coupled;ATPase activity, coupled to movement of substances;ATPase activity, coupled to transmembrane movement of ions;ATPase activity, coupled to transmembrane movement of ions, phosphorylative mechanism;ATPase activity, coupled to transmembrane movement of substances;ATPase binding;ATPase regulat…	caveola;cell part;cytoplasm;cytoplasmic membrane-bounded vesicle;cytoplasmic part;cytoplasmic vesicle;extracellular membrane-bounded organelle;extracellular organelle;extracellular region part;extracellular vesicular exosome;intracellular membrane-bounded organelle;intracellular organelle;intracellular part;macromolecular complex;melanosome;membrane;membrane part;membrane raft;membrane-bounded or…	biological regulation;cellular component organization;cellular homeostasis;cellular ion homeostasis;cellular localization;cellular membrane organization;cellular process;establishment of localization;homeostatic process;ion transport;localization;membrane organization;plasma membrane organization;regulation of protein stability;transmembrane transport;transport	cell part;cytoplasm;cytoplasmic membrane-bounded vesicle;extracellular organelle;intracellular membrane-bounded organelle;intracellular organelle;macromolecular complex;membrane;organelle;plasma membrane;protein complex;vesicle	Aldosterone-regulated sodium reabsorption;Bile secretion;Carbohydrate digestion and absorption;Cardiac muscle contraction;Endocrine and other factor-regulated calcium reabsorption;Gastric acid secretion;Mineral absorption;Pancreatic secretion;Protein digestion and absorption;Proximal tubule bicarbonate reclamation;Salivary secretion	Na_K-ATPase	ACTGCCT,MIR-34B;ACTIVE_TRANSMEMBRANE_TRANSPORTER_ACTIVITY;ATPASE_ACTIVITY;ATPASE_ACTIVITY_COUPLED;ATPASE_ACTIVITY_COUPLED_TO_MOVEMENT_OF_SUBSTANCES;ATPASE_ACTIVITY_COUPLED_TO_TRANSMEMBRANE_MOVEMENT_OF_IONS;ATPASE_ACTIVITY_COUPLED_TO_TRANSMEMBRANE_MOVEMENT_OF_IONS_PHOSPHORYLATIVE_MECHANISM;BAKKER_FOXO3_TARGETS_UP;BENPORATH_EED_TARGETS;BERENJENO_TRANSFORMED_BY_RHOA_UP;BRUECKNER_TARGETS_OF_MIRLET7A3…	Cellmembrane;Completeproteome;Directproteinsequencing;Disulfidebond;Glycoprotein;Iontransport;Membrane;Potassium;Potassiumtransport;Referenceproteome;Signal-anchor;Sodium;Sodium/potassiumtransport;Sodiumtransport;Transmembrane;Transmembranehelix;Transport		5	5	5	18.7	18.7	18.7	31.775	0	10.528	893930000	14	P97370	P97370	Sodium/potassium-transporting ATPase subunit beta-3	Atp1b3	708
27.2114	27.8021	27.3982	27.4706	apoptosis;apoptosis in response to endoplasmic reticulum stress;apoptotic mitochondrial changes;biological regulation;calcium ion homeostasis;calcium ion import;calcium ion transmembrane transport;calcium ion transport;calcium-mediated signaling;cation homeostasis;cation transport;cell death;cellular calcium ion homeostasis;cellular cation homeostasis;cellular chemical homeostasis;cellular compon…	active transmembrane transporter activity;adenyl nucleotide binding;adenyl ribonucleotide binding;ATP binding;ATPase activity;ATPase activity, coupled;ATPase activity, coupled to movement of substances;ATPase activity, coupled to transmembrane movement of ions;ATPase activity, coupled to transmembrane movement of ions, phosphorylative mechanism;ATPase activity, coupled to transmembrane movement o…	cell junction;cell part;cell-cell contact zone;cell-cell junction;contractile fiber part;cytoplasmic part;endoplasmic reticulum;endoplasmic reticulum membrane;endoplasmic reticulum part;endoplasmic reticulum-Golgi intermediate compartment;H zone;I band;integral to membrane;intercalated disc;intracellular membrane-bounded organelle;intracellular organelle;intracellular organelle part;intracellular…	biological regulation;cell death;cellular component organization;cellular homeostasis;cellular ion homeostasis;cellular membrane organization;cellular process;death;establishment of localization;homeostatic process;ion transport;membrane organization;mitochondrion organization;multicellular organismal process;organelle organization;response to stimulus;response to stress;signal transduction;trans…	cell part;endoplasmic reticulum;intracellular membrane-bounded organelle;intracellular organelle;membrane;organelle	Alzheimer's disease;Calcium signaling pathway;Pancreatic secretion	Cation_ATPase_C;Cation_ATPase_N;E1-E2_ATPase;Hydrolase	AAAYWAACM_V$HFH4_01;ACACTAC,MIR-142-3P;ACEVEDO_LIVER_TUMOR_VS_NORMAL_ADJACENT_TISSUE_UP;ACTIVE_TRANSMEMBRANE_TRANSPORTER_ACTIVITY;ANATOMICAL_STRUCTURE_DEVELOPMENT;ATGTACA,MIR-493;ATPASE_ACTIVITY;ATPASE_ACTIVITY_COUPLED;ATPASE_ACTIVITY_COUPLED_TO_MOVEMENT_OF_SUBSTANCES;ATPASE_ACTIVITY_COUPLED_TO_TRANSMEMBRANE_MOVEMENT_OF_IONS;ATPASE_ACTIVITY_COUPLED_TO_TRANSMEMBRANE_MOVEMENT_OF_IONS_PHOSPHORYLATIV…	Alternativesplicing;ATP-binding;Calcium;Calciumtransport;Completeproteome;Directproteinsequencing;Disulfidebond;Endoplasmicreticulum;Hydrolase;Iontransport;Isopeptidebond;Magnesium;Membrane;Metal-binding;Nitration;Nucleotide-binding;Phosphoprotein;Referenceproteome;Sarcoplasmicreticulum;Transmembrane;Transmembranehelix;Transport;Ublconjugation		3	3	3	4.2	4.2	4.2	114.86	0	5.8355	1023000000	6	O55143;O55143-2;Q8R429	O55143;O55143-2	Sarcoplasmic/endoplasmic reticulum calcium ATPase 2	Atp2a2	143
28.6327	28.1929	28.2552	28.3603	calcium ion transport;cation transport;divalent inorganic cation transport;divalent metal ion transport;establishment of localization;ion transport;metal ion transport;transport	active transmembrane transporter activity;adenyl nucleotide binding;adenyl ribonucleotide binding;ATP binding;ATPase activity;ATPase activity, coupled;ATPase activity, coupled to movement of substances;ATPase activity, coupled to transmembrane movement of ions;ATPase activity, coupled to transmembrane movement of ions, phosphorylative mechanism;ATPase activity, coupled to transmembrane movement o…	cell junction;cell part;extracellular membrane-bounded organelle;extracellular organelle;extracellular region part;extracellular vesicular exosome;integral to membrane;integral to plasma membrane;intracellular membrane-bounded organelle;intracellular organelle;intracellular part;intrinsic to membrane;intrinsic to plasma membrane;membrane;membrane part;membrane-bounded organelle;membrane-bounded v…	establishment of localization;ion transport;transport	cell part;extracellular organelle;intracellular membrane-bounded organelle;intracellular organelle;membrane;nucleus;organelle;plasma membrane;synapse;vesicle	Calcium signaling pathway;Pancreatic secretion;Salivary secretion	ATP_Ca_trans_C;Cation_ATPase_C;Cation_ATPase_N;E1-E2_ATPase;Hydrolase	AAAGGGA,MIR-204,MIR-211;AACTGAC,MIR-223;ACAACTT,MIR-382;ACTGTGA,MIR-27A,MIR-27B;ACTIVE_TRANSMEMBRANE_TRANSPORTER_ACTIVITY;ACTTTAT,MIR-142-5P;AGCATTA,MIR-155;AGUIRRE_PANCREATIC_CANCER_COPY_NUMBER_DN;ATAACCT,MIR-154;ATACTGT,MIR-144;ATGCTGG,MIR-338;ATPASE_ACTIVITY;ATPASE_ACTIVITY_COUPLED;ATPASE_ACTIVITY_COUPLED_TO_MOVEMENT_OF_SUBSTANCES;ATPASE_ACTIVITY_COUPLED_TO_TRANSMEMBRANE_MOVEMENT_OF_IONS;ATPAS…	Acetylation;ATP-binding;Calcium;Calciumtransport;Calmodulin-binding;Celljunction;Cellmembrane;Completeproteome;Hydrolase;Iontransport;Magnesium;Membrane;Metal-binding;Nucleotide-binding;Phosphoprotein;Referenceproteome;Synapse;Transmembrane;Transmembranehelix;Transport		31	23	18	28.2	21.6	17.5	134.75	0	118.4	11328000000	95	G5E829	G5E829	Plasma membrane calcium-transporting ATPase 1	Atp2b1	63
29.2255	28.7827	28.8476	28.9519	amine metabolic process;anatomical structure development;anatomical structure morphogenesis;auditory receptor cell stereocilium organization;behavior;biological regulation;biomineral tissue development;body fluid secretion;calcium ion homeostasis;calcium ion transmembrane transport;calcium ion transport;cation homeostasis;cation transport;cell differentiation;cell differentiation in hindbrain;cel…	active transmembrane transporter activity;adenyl nucleotide binding;adenyl ribonucleotide binding;ATP binding;ATPase activity;ATPase activity, coupled;ATPase activity, coupled to movement of substances;ATPase activity, coupled to transmembrane movement of ions;ATPase activity, coupled to transmembrane movement of ions, phosphorylative mechanism;ATPase activity, coupled to transmembrane movement o…	apical plasma membrane;cell body;cell junction;cell part;cell projection;cilium;cytoplasm;cytoplasmic part;endoplasmic reticulum;extracellular membrane-bounded organelle;extracellular organelle;extracellular region part;extracellular vesicular exosome;integral to membrane;intracellular membrane-bounded organelle;intracellular organelle;intracellular part;intrinsic to membrane;membrane;membrane pa…	amine metabolic process;anatomical structure development;anatomical structure morphogenesis;behavior;biological regulation;cell differentiation;cell morphogenesis;cellular aromatic compound metabolic process;cellular component morphogenesis;cellular component organization;cellular homeostasis;cellular ion homeostasis;cellular metabolic process;cellular nitrogen compound metabolic process;cellular…	cell body;cell part;cell projection;cilium;cytoplasm;endoplasmic reticulum;extracellular organelle;intracellular membrane-bounded organelle;intracellular organelle;membrane;neuronal cell body;organelle;plasma membrane;synapse;vesicle	Calcium signaling pathway;Pancreatic secretion;Salivary secretion	ATP_Ca_trans_C;Cation_ATPase_C;Cation_ATPase_N;E1-E2_ATPase;Hydrolase	AAAGACA,MIR-511;AAGCACT,MIR-520F;AAGCCAT,MIR-135A,MIR-135B;ACACTGG,MIR-199A,MIR-199B;ACTGTAG,MIR-139;AGCACTT,MIR-93,MIR-302A,MIR-302B,MIR-302C,MIR-302D,MIR-372,MIR-373,MIR-520E,MIR-520A,MIR-526B,MIR-520B,MIR-520C,MIR-520D;ANATOMICAL_STRUCTURE_DEVELOPMENT;ATACTGT,MIR-144;ATF2_S_UP.V1_UP;BACOLOD_RESISTANCE_TO_ALKYLATING_AGENTS_DN;BLALOCK_ALZHEIMERS_DISEASE_DN;BROWNE_HCMV_INFECTION_1HR_UP;CACTTTG,MI…	Acetylation;ATP-binding;Calcium;Calciumtransport;Calmodulin-binding;Celljunction;Cellmembrane;Completeproteome;Directproteinsequencing;Diseasemutation;Hydrolase;Iontransport;Magnesium;Membrane;Metal-binding;Nucleotide-binding;Phosphoprotein;Polymorphism;Referenceproteome;Synapse;Transmembrane;Transmembranehelix;Transport		31	31	23	29	29	22.3	132.59	0	233.73	14521000000	114	Q9R0K7	Q9R0K7	Plasma membrane calcium-transporting ATPase 2	Atp2b2	1735
27.3417	26.9247	26.8959	27.0541	biological regulation;calcium ion homeostasis;calcium ion transmembrane transport;calcium ion transport;cation homeostasis;cation transport;cellular calcium ion homeostasis;cellular cation homeostasis;cellular chemical homeostasis;cellular divalent inorganic cation homeostasis;cellular homeostasis;cellular ion homeostasis;cellular metal ion homeostasis;cellular process;cellular response to amine …	active transmembrane transporter activity;adenyl nucleotide binding;adenyl ribonucleotide binding;ATP binding;ATPase activity;ATPase activity, coupled;ATPase activity, coupled to movement of substances;ATPase activity, coupled to transmembrane movement of ions;ATPase activity, coupled to transmembrane movement of ions, phosphorylative mechanism;ATPase activity, coupled to transmembrane movement o…	cell part;contractile fiber part;cytoplasmic part;integral to membrane;integral to plasma membrane;intracellular part;intrinsic to membrane;intrinsic to plasma membrane;membrane;membrane part;organelle part;plasma membrane;plasma membrane part;sarcolemma;T-tubule;Z disc	biological regulation;cellular homeostasis;cellular ion homeostasis;cellular process;establishment of localization;homeostatic process;ion transport;regulation of protein modification process;response to abiotic stimulus;response to chemical stimulus;response to endogenous stimulus;response to stimulus;response to stress;transmembrane transport;transport	cell part;membrane;plasma membrane	Calcium signaling pathway;Pancreatic secretion;Salivary secretion	ATP_Ca_trans_C;Cation_ATPase_C;Cation_ATPase_N;E1-E2_ATPase;Hydrolase	AAANWWTGC_UNKNOWN;AACTTT_UNKNOWN;AAGCCAT,MIR-135A,MIR-135B;ACTIVE_TRANSMEMBRANE_TRANSPORTER_ACTIVITY;ATAGGAA,MIR-202;ATPASE_ACTIVITY;ATPASE_ACTIVITY_COUPLED;ATPASE_ACTIVITY_COUPLED_TO_MOVEMENT_OF_SUBSTANCES;ATPASE_ACTIVITY_COUPLED_TO_TRANSMEMBRANE_MOVEMENT_OF_IONS;ATPASE_ACTIVITY_COUPLED_TO_TRANSMEMBRANE_MOVEMENT_OF_IONS_PHOSPHORYLATIVE_MECHANISM;BALDWIN_PRKCI_TARGETS_UP;BILD_MYC_ONCOGENIC_SIGNAT…	ATP-binding;Calcium;Calciumtransport;Completeproteome;Hydrolase;Iontransport;Membrane;Nucleotide-binding;Proteomicsidentification;Referenceproteome;Transmembrane;Transmembranehelix;Transport		24	14	14	24.6	15.6	15.6	122.29	0	61.426	2357300000	42	Q6Q477-2;Q6Q477	Q6Q477-2;Q6Q477	Calcium-transporting ATPase	Atp2b4	1003
26.081	25.9039	26.0191	26.0013	ATP biosynthetic process;ATP hydrolysis coupled proton transport;ATP metabolic process;ATP synthesis coupled proton transport;biological regulation;biosynthetic process;cation transport;cellular biosynthetic process;cellular metabolic process;cellular nitrogen compound biosynthetic process;cellular nitrogen compound metabolic process;cellular process;energy coupled proton transport, against elect…	active transmembrane transporter activity;adenyl nucleotide binding;adenyl ribonucleotide binding;ATP binding;ATPase activity;ATPase activity, coupled;ATPase activity, coupled to movement of substances;ATPase activity, coupled to transmembrane movement of ions;ATPase activity, coupled to transmembrane movement of substances;binding;catalytic activity;cation transmembrane transporter activity;cati…	cell part;cytoplasmic part;extracellular membrane-bounded organelle;extracellular organelle;extracellular region part;extracellular vesicular exosome;intracellular membrane-bounded organelle;intracellular organelle;intracellular organelle part;intracellular part;macromolecular complex;membrane;membrane part;membrane-bounded organelle;membrane-bounded vesicle;mitochondrial inner membrane;mitochond…	biological regulation;biosynthetic process;cellular metabolic process;cellular nitrogen compound metabolic process;cellular process;establishment of localization;heterocycle metabolic process;hydrogen transport;ion transport;lipid metabolic process;metabolic process;nitrogen compound metabolic process;nucleobase-containing compound metabolic process;nucleobase-containing small molecule metabolic …	cell part;extracellular organelle;intracellular membrane-bounded organelle;intracellular organelle;macromolecular complex;membrane;mitochondrion;organelle;plasma membrane;protein complex;proton-transporting two-sector ATPase complex;vesicle	Alzheimer's disease;Huntington's disease;Oxidative phosphorylation;Parkinson's disease	ATP-synt_ab;ATP-synt_ab_C;ATP-synt_ab_N	ACEVEDO_LIVER_CANCER_DN;AGUIRRE_PANCREATIC_CANCER_COPY_NUMBER_DN;ATGTACA,MIR-493;BILANGES_RAPAMYCIN_SENSITIVE_VIA_TSC1_AND_TSC2;BIOCARTA_ETC_PATHWAY;BLALOCK_ALZHEIMERS_DISEASE_DN;BORCZUK_MALIGNANT_MESOTHELIOMA_UP;CAMP_UP.V1_UP;CHOI_ATL_STAGE_PREDICTOR;chr18q12;CROMER_METASTASIS_DN;CYTOPLASM;CYTOPLASMIC_PART;DAZARD_RESPONSE_TO_UV_SCC_UP;DITTMER_PTHLH_TARGETS_UP;ENK_UV_RESPONSE_KERATINOCYTE_UP;ENVE…	Acetylation;ATP-binding;ATPsynthesis;Cellmembrane;CF(1);Completeproteome;Directproteinsequencing;Glycoprotein;Hydrogeniontransport;Iontransport;Membrane;Mitochondrion;Mitochondrioninnermembrane;Nucleotide-binding;Phosphoprotein;Pyrrolidonecarboxylicacid;Referenceproteome;Transitpeptide;Transport		10	10	10	23.3	23.3	23.3	59.752	0	24.484	903880000	15	Q03265	Q03265	ATP synthase subunit alpha, mitochondrial	Atp5a1	747
26.121	25.4969	25.5631	25.727	anatomical structure formation involved in morphogenesis;angiogenesis;ATP biosynthetic process;ATP hydrolysis coupled proton transport;ATP metabolic process;ATP synthesis coupled proton transport;biological regulation;biosynthetic process;cation homeostasis;cation transport;cell differentiation;cellular biosynthetic process;cellular cation homeostasis;cellular chemical homeostasis;cellular develo…	active transmembrane transporter activity;adenyl nucleotide binding;adenyl ribonucleotide binding;ATP binding;ATPase activity;ATPase activity, coupled;ATPase activity, coupled to movement of substances;ATPase activity, coupled to transmembrane movement of ions;ATPase activity, coupled to transmembrane movement of substances;binding;catalytic activity;cation transmembrane transporter activity;cati…	cell part;cell surface;cytoplasmic part;extracellular membrane-bounded organelle;extracellular organelle;extracellular region part;extracellular vesicular exosome;intracellular membrane-bounded organelle;intracellular non-membrane-bounded organelle;intracellular organelle;intracellular organelle part;intracellular part;macromolecular complex;membrane;membrane part;membrane-bounded organelle;membr…	anatomical structure formation involved in morphogenesis;biological regulation;biosynthetic process;cell differentiation;cellular homeostasis;cellular ion homeostasis;cellular metabolic process;cellular nitrogen compound metabolic process;cellular process;developmental process;establishment of localization;heterocycle metabolic process;homeostatic process;hydrogen transport;ion transport;lipid me…	cell part;cell surface;extracellular organelle;intracellular membrane-bounded organelle;intracellular non-membrane-bounded organelle;intracellular organelle;macromolecular complex;membrane;mitochondrion;nucleus;organelle;plasma membrane;protein complex;proton-transporting two-sector ATPase complex;vesicle	Alzheimer's disease;Huntington's disease;Oxidative phosphorylation;Parkinson's disease	ATP-synt_ab;ATP-synt_ab_C;ATP-synt_ab_N	ALCALA_APOPTOSIS;APPIERTO_RESPONSE_TO_FENRETINIDE_DN;BENPORATH_MYC_MAX_TARGETS;BLALOCK_ALZHEIMERS_DISEASE_DN;CAMP_UP.V1_UP;chr12q13;CYTOPLASM;CYTOPLASMIC_PART;DANG_BOUND_BY_MYC;DIAZ_CHRONIC_MEYLOGENOUS_LEUKEMIA_UP;ENK_UV_RESPONSE_KERATINOCYTE_DN;ENVELOPE;FLECHNER_BIOPSY_KIDNEY_TRANSPLANT_OK_VS_DONOR_DN;GAVIN_FOXP3_TARGETS_CLUSTER_T7;GCANCTGNY_V$MYOD_Q6;GCM_ACTG1;GCM_APEX1;GCM_CBFB;GCM_CSNK2B;GCM_…	Acetylation;ATP-binding;ATPsynthesis;CF(1);Completeproteome;Directproteinsequencing;Glycoprotein;Hydrogeniontransport;Hydrolase;Iontransport;Membrane;Mitochondrion;Mitochondrioninnermembrane;Nucleotide-binding;Phosphoprotein;Referenceproteome;Transitpeptide;Transport		13	13	13	32.9	32.9	32.9	56.3	0	34.347	1129100000	32	P56480	P56480	ATP synthase subunit beta, mitochondrial	Atp5b	540
27.9582	27.6997	27.6026	27.7535	anatomical structure development;ATP biosynthetic process;ATP metabolic process;ATP synthesis coupled proton transport;biosynthetic process;cation transport;cellular biosynthetic process;cellular metabolic process;cellular nitrogen compound biosynthetic process;cellular nitrogen compound metabolic process;cellular process;developmental process;energy coupled proton transport, down electrochemical…	ATPase activity;catalytic activity;cation transmembrane transporter activity;hydrogen ion transmembrane transporter activity;hydrolase activity;hydrolase activity, acting on acid anhydrides;hydrolase activity, acting on acid anhydrides, in phosphorus-containing anhydrides;inorganic cation transmembrane transporter activity;ion transmembrane transporter activity;monovalent inorganic cation transme…	cell part;cytoplasmic part;extracellular membrane-bounded organelle;extracellular organelle;extracellular region part;extracellular vesicular exosome;intracellular membrane-bounded organelle;intracellular organelle;intracellular organelle part;intracellular part;macromolecular complex;membrane;membrane part;membrane-bounded organelle;membrane-bounded vesicle;mitochondrial inner membrane;mitochond…	anatomical structure development;biosynthetic process;cellular metabolic process;cellular nitrogen compound metabolic process;cellular process;developmental process;establishment of localization;heterocycle metabolic process;hydrogen transport;ion transport;metabolic process;nitrogen compound metabolic process;nucleobase-containing compound metabolic process;nucleobase-containing small molecule m…	cell part;extracellular organelle;intracellular membrane-bounded organelle;intracellular organelle;macromolecular complex;membrane;mitochondrion;nucleoplasm;nucleus;organelle;protein complex;proton-transporting two-sector ATPase complex;vesicle	Alzheimer's disease;Huntington's disease;Oxidative phosphorylation;Parkinson's disease	Mt_ATP-synt_B	ASTON_MAJOR_DEPRESSIVE_DISORDER_UP;BENPORATH_NANOG_TARGETS;BENPORATH_SOX2_TARGETS;BLALOCK_ALZHEIMERS_DISEASE_DN;CACGTG_V$MYC_Q2;chr1p13;CYTOPLASM;CYTOPLASMIC_PART;DANG_BOUND_BY_MYC;GCCATNTTG_V$YY1_Q6;GCM_ACTG1;GCM_APEX1;GCM_BECN1;GCM_CBFB;GCM_CSNK2B;GCM_DDX5;GCM_HDAC1;GCM_NPM1;GCM_PPP1CC;GCM_PSME1;GCM_TPT1;GNF2_DAP3;GNF2_XRCC5;GSE13484_UNSTIM_VS_YF17D_VACCINE_STIM_PBMC_UP;GSE14000_4H_VS_16H_LPS_D…	Acetylation;CF(0);Completeproteome;Directproteinsequencing;Hydrogeniontransport;Iontransport;Membrane;Mitochondrion;Mitochondrioninnermembrane;Referenceproteome;Transitpeptide;Transport		7	7	7	29.3	29.3	29.3	28.948	0	12.92	1433700000	20	Q9CQQ7	Q9CQQ7	ATP synthase F(0) complex subunit B1, mitochondrial	Atp5f1	1475
25.1052	24.4919	24.5789	24.7253	ATP biosynthetic process;ATP metabolic process;ATP synthesis coupled proton transport;biosynthetic process;cation transport;cellular biosynthetic process;cellular metabolic process;cellular nitrogen compound biosynthetic process;cellular nitrogen compound metabolic process;cellular process;energy coupled proton transport, down electrochemical gradient;establishment of localization;heterocycle bio…	cation transmembrane transporter activity;hydrogen ion transmembrane transporter activity;inorganic cation transmembrane transporter activity;ion transmembrane transporter activity;monovalent inorganic cation transmembrane transporter activity;substrate-specific transmembrane transporter activity;substrate-specific transporter activity;transmembrane transporter activity;transporter activity	cell part;cytoplasm;cytoplasmic part;extracellular membrane-bounded organelle;extracellular organelle;extracellular region part;extracellular vesicular exosome;intracellular membrane-bounded organelle;intracellular organelle;intracellular organelle part;intracellular part;macromolecular complex;membrane;membrane part;membrane-bounded organelle;membrane-bounded vesicle;mitochondrial inner membrane…	biosynthetic process;cellular metabolic process;cellular nitrogen compound metabolic process;cellular process;establishment of localization;heterocycle metabolic process;hydrogen transport;ion transport;metabolic process;nitrogen compound metabolic process;nucleobase-containing compound metabolic process;nucleobase-containing small molecule metabolic process;nucleotide metabolic process;primary m…	cell part;cytoplasm;extracellular organelle;intracellular membrane-bounded organelle;intracellular organelle;macromolecular complex;membrane;mitochondrion;nucleoplasm;organelle;protein complex;proton-transporting two-sector ATPase complex;vesicle	Alzheimer's disease;Huntington's disease;Oxidative phosphorylation;Parkinson's disease	Mt_ATP-synt_D	BLALOCK_ALZHEIMERS_DISEASE_DN;BROWNE_HCMV_INFECTION_24HR_DN;CAGCTG_V$AP4_Q5;chr17q25;DAIRKEE_TERT_TARGETS_UP;GRADE_COLON_CANCER_UP;GSE12845_NAIVE_VS_PRE_GC_TONSIL_BCELL_DN;GSE14000_4H_VS_16H_LPS_DC_UP;GSE14000_UNSTIM_VS_16H_LPS_DC_UP;GSE1460_CD4_THYMOCYTE_VS_NAIVE_CD4_TCELL_ADULT_BLOOD_DN;GSE22886_CTRL_VS_LPS_24H_DC_UP;GSE22886_NAIVE_TCELL_VS_NEUTROPHIL_UP;GSE22886_NEUTROPHIL_VS_DC_DN;GSE360_CTRL…	Acetylation;CF(0);Completeproteome;Directproteinsequencing;Hydrogeniontransport;Iontransport;Membrane;Mitochondrion;Mitochondrioninnermembrane;Referenceproteome;Transport		5	5	5	50.3	50.3	50.3	18.749	0	10.384	379800000	10	Q9DCX2	Q9DCX2	ATP synthase subunit d, mitochondrial	Atp5h	1629
27.5861	27.0782	26.8386	27.1676	ATP biosynthetic process;ATP metabolic process;ATP synthesis coupled proton transport;biosynthetic process;cation transport;cellular biosynthetic process;cellular metabolic process;cellular nitrogen compound biosynthetic process;cellular nitrogen compound metabolic process;cellular process;energy coupled proton transport, down electrochemical gradient;establishment of localization;heterocycle bio…	ATPase activity;catalytic activity;cation transmembrane transporter activity;hydrogen ion transmembrane transporter activity;hydrolase activity;hydrolase activity, acting on acid anhydrides;hydrolase activity, acting on acid anhydrides, in phosphorus-containing anhydrides;inorganic cation transmembrane transporter activity;ion transmembrane transporter activity;monovalent inorganic cation transme…	cell part;cytoplasmic part;intracellular membrane-bounded organelle;intracellular organelle;intracellular organelle part;intracellular part;macromolecular complex;membrane part;membrane-bounded organelle;mitochondrial membrane part;mitochondrial part;mitochondrial proton-transporting ATP synthase complex;mitochondrial proton-transporting ATP synthase complex, coupling factor F(o);mitochondrion;or…	biosynthetic process;cellular metabolic process;cellular nitrogen compound metabolic process;cellular process;establishment of localization;heterocycle metabolic process;hydrogen transport;ion transport;metabolic process;nitrogen compound metabolic process;nucleobase-containing compound metabolic process;nucleobase-containing small molecule metabolic process;nucleotide metabolic process;primary m…	cell part;intracellular membrane-bounded organelle;intracellular organelle;macromolecular complex;mitochondrion;organelle;protein complex;proton-transporting two-sector ATPase complex	Oxidative phosphorylation	ATP-synt_E	CHICAS_RB1_TARGETS_LOW_SERUM;DAZARD_RESPONSE_TO_UV_NHEK_UP;DAZARD_UV_RESPONSE_CLUSTER_G1;GSE10325_BCELL_VS_LUPUS_BCELL_DN;GSE13484_UNSTIM_VS_12H_YF17D_VACCINE_STIM_PBMC_UP;GSE14769_UNSTIM_VS_120MIN_LPS_BMDM_UP;GSE14769_UNSTIM_VS_60MIN_LPS_BMDM_UP;GSE15324_ELF4_KO_VS_WT_ACTIVATED_CD8_TCELL_DN;GSE17580_UNINFECTED_VS_S_MANSONI_INF_TREG_DN;GSE17721_0.5H_VS_24H_LPS_BMDM_UP;GSE17721_0.5H_VS_8H_GARDIQUI…	Acetylation;ATPsynthesis;CF(0);Completeproteome;Directproteinsequencing;Hydrogeniontransport;Iontransport;Membrane;Mitochondrion;Mitochondrioninnermembrane;Referenceproteome;Transport		4	4	4	54.9	54.9	54.9	8.2355	0	8.4319	1177600000	9	Q06185	Q06185	ATP synthase subunit e, mitochondrial	Atp5i	756
28.2769	27.7419	27.7922	27.937	ATP biosynthetic process;ATP metabolic process;biosynthetic process;cation transport;cellular biosynthetic process;cellular metabolic process;cellular nitrogen compound biosynthetic process;cellular nitrogen compound metabolic process;cellular process;establishment of localization;heterocycle biosynthetic process;heterocycle metabolic process;hydrogen transport;ion transport;metabolic process;mon…	ATPase activity;catalytic activity;hydrolase activity;hydrolase activity, acting on acid anhydrides;hydrolase activity, acting on acid anhydrides, in phosphorus-containing anhydrides;nucleoside-triphosphatase activity;pyrophosphatase activity	cell part;cytoplasmic part;extracellular membrane-bounded organelle;extracellular organelle;extracellular region part;extracellular vesicular exosome;integral to membrane;intracellular membrane-bounded organelle;intracellular organelle;intracellular organelle part;intracellular part;intrinsic to membrane;macromolecular complex;membrane;membrane part;membrane-bounded organelle;membrane-bounded ves…	biosynthetic process;cellular metabolic process;cellular nitrogen compound metabolic process;cellular process;establishment of localization;heterocycle metabolic process;hydrogen transport;ion transport;metabolic process;nitrogen compound metabolic process;nucleobase-containing compound metabolic process;nucleobase-containing small molecule metabolic process;nucleotide metabolic process;primary m…	cell part;extracellular organelle;intracellular membrane-bounded organelle;intracellular organelle;macromolecular complex;membrane;mitochondrion;nucleus;organelle;protein complex;proton-transporting two-sector ATPase complex;vesicle	Oxidative phosphorylation	WRW	APPIERTO_RESPONSE_TO_FENRETINIDE_DN;BLALOCK_ALZHEIMERS_DISEASE_DN;BLUM_RESPONSE_TO_SALIRASIB_DN;BOUDOUKHA_BOUND_BY_IGF2BP2;CAFFAREL_RESPONSE_TO_THC_24HR_5_DN;CHAUHAN_RESPONSE_TO_METHOXYESTRADIOL_DN;CHICAS_RB1_TARGETS_LOW_SERUM;chr7q22;DAIRKEE_TERT_TARGETS_UP;DIAZ_CHRONIC_MEYLOGENOUS_LEUKEMIA_UP;EIF4E_UP;GRADE_COLON_CANCER_UP;GRADE_METASTASIS_DN;GSE10325_BCELL_VS_LUPUS_BCELL_DN;GSE10325_CD4_TCELL_…	Acetylation;ATPsynthesis;CF(0);Completeproteome;Directproteinsequencing;Hydrogeniontransport;Iontransport;Membrane;Mitochondrion;Mitochondrioninnermembrane;Referenceproteome;Transmembrane;Transmembranehelix;Transport	F0F1 ATP synthase, mitochondrial	3	3	3	27.3	27.3	27.3	10.344	0	9.9508	1968700000	13	P56135	P56135	ATP synthase subunit f, mitochondrial	Atp5j2	533
27.4216	26.6618	26.5179	26.8671	ATP biosynthetic process;ATP metabolic process;ATP synthesis coupled proton transport;biosynthetic process;cation transport;cellular biosynthetic process;cellular metabolic process;cellular nitrogen compound biosynthetic process;cellular nitrogen compound metabolic process;cellular process;energy coupled proton transport, down electrochemical gradient;establishment of localization;heterocycle bio…	cation transmembrane transporter activity;hydrogen ion transmembrane transporter activity;inorganic cation transmembrane transporter activity;ion transmembrane transporter activity;monovalent inorganic cation transmembrane transporter activity;substrate-specific transmembrane transporter activity;substrate-specific transporter activity;transmembrane transporter activity;transporter activity	cell part;cytoplasmic part;intracellular organelle part;intracellular part;macromolecular complex;membrane part;mitochondrial membrane part;mitochondrial part;mitochondrial proton-transporting ATP synthase complex;mitochondrial proton-transporting ATP synthase complex, coupling factor F(o);organelle part;protein complex;proton-transporting ATP synthase complex;proton-transporting ATP synthase com…	biosynthetic process;cellular metabolic process;cellular nitrogen compound metabolic process;cellular process;establishment of localization;heterocycle metabolic process;hydrogen transport;ion transport;metabolic process;nitrogen compound metabolic process;nucleobase-containing compound metabolic process;nucleobase-containing small molecule metabolic process;nucleotide metabolic process;primary m…	cell part;macromolecular complex;protein complex;proton-transporting two-sector ATPase complex	Oxidative phosphorylation	ATP-synt_G	AAAYRNCTG_UNKNOWN;ACCAATC,MIR-509;AKL_HTLV1_INFECTION_DN;ALCALA_APOPTOSIS;BLALOCK_ALZHEIMERS_DISEASE_DN;CHICAS_RB1_TARGETS_LOW_SERUM;chr11q23;GARCIA_TARGETS_OF_FLI1_AND_DAX1_DN;GEORGES_TARGETS_OF_MIR192_AND_MIR215;GNF2_APEX1;GNF2_DAP3;GNF2_EIF3S6;GNF2_PPP6C;GNF2_UBE2I;GSE10239_NAIVE_VS_MEMORY_CD8_TCELL_DN;GSE11864_UNTREATED_VS_CSF1_IN_MAC_UP;GSE12366_GC_VS_NAIVE_BCELL_UP;GSE12845_PRE_GC_VS_DARKZO…	Acetylation;ATPsynthesis;CF(0);Completeproteome;Directproteinsequencing;Hydrogeniontransport;Iontransport;Membrane;Mitochondrion;Mitochondrioninnermembrane;Referenceproteome;Transport		3	3	3	28.2	28.2	28.2	11.424	0	7.9696	1354100000	13	Q9CPQ8	Q9CPQ8	ATP synthase subunit g, mitochondrial	Atp5l	1441
28.1684	27.4007	27.5619	27.7103	ATP hydrolysis coupled proton transport;biological regulation;cation homeostasis;cation transport;cellular process;chemical homeostasis;energy coupled proton transport, against electrochemical gradient;establishment of localization;establishment of organelle localization;homeostatic process;hydrogen transport;ion homeostasis;ion transmembrane transport;ion transport;monovalent inorganic cation ho…	active transmembrane transporter activity;adenyl nucleotide binding;adenyl ribonucleotide binding;ATP binding;ATPase activity;ATPase activity, coupled;ATPase activity, coupled to movement of substances;ATPase activity, coupled to transmembrane movement of ions;ATPase activity, coupled to transmembrane movement of substances;binding;catalytic activity;cation transmembrane transporter activity;cati…	cell part;cytoplasmic part;extracellular membrane-bounded organelle;extracellular organelle;extracellular region part;extracellular vesicular exosome;integral to membrane;intracellular organelle part;intracellular part;intrinsic to membrane;macromolecular complex;membrane;membrane part;membrane-bounded organelle;membrane-bounded vesicle;organelle;organelle membrane;organelle part;protein complex;…	biological regulation;cellular process;establishment of localization;homeostatic process;hydrogen transport;ion transport;regulation of transport;transmembrane transport;transport	cell part;extracellular organelle;macromolecular complex;membrane;organelle;protein complex;vesicle	Epithelial cell signaling in Helicobacter pylori infection;ko05152;Lysosome;Oxidative phosphorylation;Phagosome;Rheumatoid arthritis;Vibrio cholerae infection	ATP-synt_S1	APRELIKOVA_BRCA1_TARGETS;BLALOCK_ALZHEIMERS_DISEASE_DN;CAIRO_HEPATOBLASTOMA_CLASSES_UP;CATION_TRANSPORT;CHARAFE_BREAST_CANCER_LUMINAL_VS_BASAL_UP;CHARAFE_BREAST_CANCER_LUMINAL_VS_MESENCHYMAL_UP;chrxq28;CREIGHTON_AKT1_SIGNALING_VIA_MTOR_DN;ESTABLISHMENT_OF_LOCALIZATION;GGGCGGR_V$SP1_Q6;GRUETZMANN_PANCREATIC_CANCER_UP;GSE13411_IGM_VS_SWITCHED_MEMORY_BCELL_DN;GSE14308_TH2_VS_TH1_UP;GSE14769_40MIN_VS…	ATP-binding;Completeproteome;Directproteinsequencing;Glycoprotein;Hydrogeniontransport;Iontransport;Membrane;Nucleotide-binding;Referenceproteome;Signal;Transmembrane;Transmembranehelix;Transport;Vacuole		3	3	3	6	6	6	51.007	0	3.7675	1430500000	9	Q9R1Q9	Q9R1Q9	V-type proton ATPase subunit S1	Atp6ap1	1754
24.3679	25.9987	26.0403	25.469	anatomical structure morphogenesis;angiotensin maturation;anterior/posterior pattern specification;biological regulation;developmental pigmentation;developmental process;eye pigmentation;head morphogenesis;hormone metabolic process;macromolecule metabolic process;metabolic process;pattern specification process;peptide hormone processing;pigmentation;positive regulation of biological process;posit…	aspartic-type endopeptidase activity;aspartic-type peptidase activity;catalytic activity;endopeptidase activity;hydrolase activity;peptidase activity;peptidase activity, acting on L-amino acid peptides;receptor activity	cell body;cell part;cell projection;external side of plasma membrane;extracellular membrane-bounded organelle;extracellular organelle;extracellular region part;extracellular vesicular exosome;integral to membrane;intrinsic to membrane;membrane part;membrane-bounded organelle;membrane-bounded vesicle;neuron projection;organelle;plasma membrane part;vesicle	anatomical structure morphogenesis;biological regulation;developmental process;hormone metabolic process;macromolecule metabolic process;metabolic process;pigmentation;primary metabolic process;protein maturation;protein metabolic process;proteolysis	cell body;cell part;cell projection;extracellular organelle;neuron projection;organelle;vesicle		Renin_r	BAELDE_DIABETIC_NEPHROPATHY_DN;BLALOCK_ALZHEIMERS_DISEASE_DN;BRUINS_UVC_RESPONSE_VIA_TP53_GROUP_D;BURTON_ADIPOGENESIS_11;CELL_SURFACE;CELLULAR_MACROMOLECULE_METABOLIC_PROCESS;CELLULAR_PROTEIN_METABOLIC_PROCESS;CHEN_METABOLIC_SYNDROM_NETWORK;CHIBA_RESPONSE_TO_TSA;chrxp11;CYTOKINE_PRODUCTION;DAZARD_RESPONSE_TO_UV_SCC_UP;DIAZ_CHRONIC_MEYLOGENOUS_LEUKEMIA_UP;EXTERNAL_SIDE_OF_PLASMA_MEMBRANE;GRADE_COL…	Completeproteome;Membrane;Phosphoprotein;Receptor;Referenceproteome;Signal;Transmembrane;Transmembranehelix		4	4	4	14.9	14.9	14.9	39.091	0	16.855	359560000	11	Q9CYN9	Q9CYN9	Renin receptor	Atp6ap2	1525
31.1918	30.5923	30.583	30.789	ATP biosynthetic process;ATP hydrolysis coupled proton transport;ATP metabolic process;ATP synthesis coupled proton transport;biological regulation;biosynthetic process;cation homeostasis;cation transport;cellular biosynthetic process;cellular cation homeostasis;cellular chemical homeostasis;cellular component assembly;cellular component assembly at cellular level;cellular component organization;…	active transmembrane transporter activity;ATPase activity;ATPase activity, coupled;ATPase activity, coupled to movement of substances;ATPase activity, coupled to transmembrane movement of ions;ATPase activity, coupled to transmembrane movement of ions, phosphorylative mechanism;ATPase activity, coupled to transmembrane movement of substances;ATPase binding;binding;catalytic activity;cation transm…	acrosomal vesicle;adherens junction;anchoring junction;apical part of cell;apical plasma membrane;brush border;brush border membrane;cell junction;cell part;cell projection;cell projection membrane;cell projection part;cell-substrate adherens junction;cell-substrate junction;cytoplasm;cytoplasmic membrane-bounded vesicle;cytoplasmic part;cytoplasmic vesicle;cytoplasmic vesicle membrane;cytoplasmi…	biological regulation;biosynthetic process;cellular component assembly;cellular component organization;cellular homeostasis;cellular ion homeostasis;cellular macromolecular complex assembly;cellular metabolic process;cellular nitrogen compound metabolic process;cellular process;establishment of localization;excretion;heterocycle metabolic process;homeostatic process;hydrogen transport;ion transpo…	apical part of cell;brush border;cell part;cell projection;cytoplasm;cytoplasmic membrane-bounded vesicle;endosome;extracellular organelle;Golgi apparatus;intracellular membrane-bounded organelle;intracellular organelle;macromolecular complex;membrane;nucleoplasm;organelle;plasma membrane;protein complex;proton-transporting two-sector ATPase complex;vesicle	Collecting duct acid secretion;Epithelial cell signaling in Helicobacter pylori infection;ko05152;Lysosome;Oxidative phosphorylation;Phagosome;Rheumatoid arthritis;Vibrio cholerae infection	V_ATPase_I	AGUIRRE_PANCREATIC_CANCER_COPY_NUMBER_UP;AMUNDSON_RESPONSE_TO_ARSENITE;ANATOMICAL_STRUCTURE_DEVELOPMENT;APICAL_PART_OF_CELL;APICAL_PLASMA_MEMBRANE;BERENJENO_TRANSFORMED_BY_RHOA_DN;BIDUS_METASTASIS_UP;BILBAN_B_CLL_LPL_UP;BONE_REMODELING;BOYLAN_MULTIPLE_MYELOMA_C_D_DN;BROWNE_HCMV_INFECTION_24HR_UP;BRUINS_UVC_RESPONSE_LATE;BRUSH_BORDER;BUYTAERT_PHOTODYNAMIC_THERAPY_STRESS_UP;CAGGTA_V$AREB6_01;CAGGTG…	3D-structure;Alternativesplicing;Cellmembrane;Completeproteome;Cytoplasmicvesicle;Directproteinsequencing;Endosome;Hydrogeniontransport;Iontransport;Membrane;Phosphoprotein;Polymorphism;Referenceproteome;Transmembrane;Transmembranehelix;Transport		25	25	23	29.7	29.7	27.6	95.622	0	208.58	41253000000	126	Q9Z1G4-3;Q9Z1G4-2;Q9Z1G4;P15920-2;Q920R6	Q9Z1G4-3;Q9Z1G4-2;Q9Z1G4	V-type proton ATPase 116 kDa subunit a isoform 1	Atp6v0a1	1803
23.1416	23.0159	22.7441	22.9672	ATP biosynthetic process;ATP hydrolysis coupled proton transport;ATP metabolic process;ATP synthesis coupled proton transport;biological regulation;biosynthetic process;cation homeostasis;cation transport;cellular biosynthetic process;cellular cation homeostasis;cellular chemical homeostasis;cellular component assembly;cellular component assembly at cellular level;cellular component organization;…	active transmembrane transporter activity;ATPase activity;ATPase activity, coupled;ATPase activity, coupled to movement of substances;ATPase activity, coupled to transmembrane movement of ions;ATPase activity, coupled to transmembrane movement of substances;ATPase binding;binding;catalytic activity;cation transmembrane transporter activity;cation-transporting ATPase activity;enzyme binding;hydrog…	acrosomal vesicle;adherens junction;anchoring junction;cell junction;cell part;cell-substrate adherens junction;cell-substrate junction;cytoplasm;cytoplasmic membrane-bounded vesicle;cytoplasmic part;cytoplasmic vesicle;endosomal part;endosome membrane;focal adhesion;integral to membrane;intracellular membrane-bounded organelle;intracellular organelle;intracellular organelle part;intracellular pa…	biological regulation;biosynthetic process;cellular component assembly;cellular component organization;cellular homeostasis;cellular ion homeostasis;cellular macromolecular complex assembly;cellular metabolic process;cellular nitrogen compound metabolic process;cellular process;establishment of localization;heterocycle metabolic process;homeostatic process;hydrogen transport;ion transport;macromo…	cell part;cytoplasm;cytoplasmic membrane-bounded vesicle;intracellular membrane-bounded organelle;intracellular organelle;macromolecular complex;membrane;organelle;plasma membrane;protein complex;proton-transporting two-sector ATPase complex;vesicle	Collecting duct acid secretion;Epithelial cell signaling in Helicobacter pylori infection;ko05152;Lysosome;Oxidative phosphorylation;Phagosome;Rheumatoid arthritis;Vibrio cholerae infection	V_ATPase_I	BIDUS_METASTASIS_UP;BILBAN_B_CLL_LPL_UP;BRUINS_UVC_RESPONSE_LATE;BUYTAERT_PHOTODYNAMIC_THERAPY_STRESS_UP;CHANGOLKAR_H2AFY_TARGETS_DN;chr12q24;CTGAGCC,MIR-24;ELVIDGE_HIF1A_AND_HIF2A_TARGETS_UP;ELVIDGE_HIF1A_TARGETS_UP;ELVIDGE_HYPOXIA_BY_DMOG_DN;ELVIDGE_HYPOXIA_DN;FEVR_CTNNB1_TARGETS_UP;GOBERT_OLIGODENDROCYTE_DIFFERENTIATION_DN;GRAESSMANN_APOPTOSIS_BY_DOXORUBICIN_DN;GSE14000_TRANSLATED_RNA_VS_MRNA_…	3D-structure;Alternativesplicing;Cellmembrane;Completeproteome;Endosome;Hydrogeniontransport;Iontransport;Membrane;Phosphoprotein;Referenceproteome;Transmembrane;Transmembranehelix;Transport		4	2	2	5.5	3.5	3.5	98.144	0	3.906	57129000	3	P15920	P15920	V-type proton ATPase 116 kDa subunit a isoform 2	Atp6v0a2	294
30.8417	30.3606	30.2725	30.4916	ATP hydrolysis coupled proton transport;biological regulation;cation homeostasis;cation transport;cellular cation homeostasis;cellular chemical homeostasis;cellular homeostasis;cellular ion homeostasis;cellular monovalent inorganic cation homeostasis;cellular process;chemical homeostasis;energy coupled proton transport, against electrochemical gradient;establishment of localization;homeostatic pr…	active transmembrane transporter activity;ATPase activity;ATPase activity, coupled;ATPase activity, coupled to movement of substances;ATPase activity, coupled to transmembrane movement of ions;ATPase activity, coupled to transmembrane movement of ions, phosphorylative mechanism;ATPase activity, coupled to transmembrane movement of substances;binding;catalytic activity;cation transmembrane transpo…	adherens junction;anchoring junction;cell junction;cell part;cell-substrate adherens junction;cell-substrate junction;cytoplasmic part;extracellular membrane-bounded organelle;extracellular organelle;extracellular region part;extracellular vesicular exosome;focal adhesion;integral to membrane;intracellular organelle part;intracellular part;intrinsic to membrane;lysosomal membrane;macromolecular c…	biological regulation;cellular homeostasis;cellular ion homeostasis;cellular process;establishment of localization;homeostatic process;hydrogen transport;ion transport;transmembrane transport;transport	cell part;extracellular organelle;macromolecular complex;membrane;organelle;protein complex;proton-transporting two-sector ATPase complex;vesicle	Collecting duct acid secretion;Epithelial cell signaling in Helicobacter pylori infection;ko05152;Lysosome;Oxidative phosphorylation;Phagosome;Rheumatoid arthritis;Vibrio cholerae infection	ATP-synt_C	ACEVEDO_LIVER_TUMOR_VS_NORMAL_ADJACENT_TISSUE_UP;ACTIVE_TRANSMEMBRANE_TRANSPORTER_ACTIVITY;AGUIRRE_PANCREATIC_CANCER_COPY_NUMBER_DN;ATPASE_ACTIVITY;ATPASE_ACTIVITY_COUPLED;ATPASE_ACTIVITY_COUPLED_TO_MOVEMENT_OF_SUBSTANCES;ATPASE_ACTIVITY_COUPLED_TO_TRANSMEMBRANE_MOVEMENT_OF_IONS;BANDRES_RESPONSE_TO_CARMUSTIN_MGMT_48HR_DN;BLALOCK_ALZHEIMERS_DISEASE_DN;BOUDOUKHA_BOUND_BY_IGF2BP2;BRUINS_UVC_RESPONSE…	Completeproteome;Hydrogeniontransport;Iontransport;Membrane;Referenceproteome;Transmembrane;Transmembranehelix;Transport;Ublconjugation;Vacuole		3	3	3	31.6	31.6	31.6	15.808	0	40.632	18757000000	55	P63082	P63082	V-type proton ATPase 16 kDa proteolipid subunit	Atp6v0c	640
30.4625	29.9943	30.0487	30.1685	anatomical structure development;anatomical structure formation involved in morphogenesis;ATP hydrolysis coupled proton transport;brain development;cation transport;cell projection assembly;cell projection organization;cellular component assembly;cellular component assembly at cellular level;cellular component assembly involved in morphogenesis;cellular component organization;cellular component o…	active transmembrane transporter activity;ATPase activity;ATPase activity, coupled;ATPase activity, coupled to movement of substances;ATPase activity, coupled to transmembrane movement of ions;ATPase activity, coupled to transmembrane movement of ions, phosphorylative mechanism;ATPase activity, coupled to transmembrane movement of substances;catalytic activity;cation transmembrane transporter act…	apical plasma membrane;axon part;axon terminus;cell part;cell projection part;centrosome;clathrin-coated vesicle;coated vesicle;cytoplasmic membrane-bounded vesicle;cytoplasmic part;cytoplasmic vesicle;cytoskeletal part;early endosome;endosome;extracellular membrane-bounded organelle;extracellular organelle;extracellular region part;extracellular vesicular exosome;intracellular membrane-bounded o…	anatomical structure development;anatomical structure formation involved in morphogenesis;cellular component assembly;cellular component organization;cellular process;developmental process;establishment of localization;hydrogen transport;ion transport;transmembrane transport;transport	cell part;centrosome;cytoplasmic membrane-bounded vesicle;endosome;extracellular organelle;intracellular membrane-bounded organelle;intracellular non-membrane-bounded organelle;intracellular organelle;macromolecular complex;membrane;microtubule organizing center;organelle;protein complex;proton-transporting two-sector ATPase complex;vesicle	Collecting duct acid secretion;Epithelial cell signaling in Helicobacter pylori infection;ko05152;Lysosome;Oxidative phosphorylation;Phagosome;Rheumatoid arthritis;Vibrio cholerae infection	vATP-synt_AC39	ALONSO_METASTASIS_UP;AMUNDSON_RESPONSE_TO_ARSENITE;BERENJENO_TRANSFORMED_BY_RHOA_DN;BOHN_PRIMARY_IMMUNODEFICIENCY_SYNDROM_DN;BRUINS_UVC_RESPONSE_LATE;CAGCTG_V$AP4_Q5;CAGGTG_V$E12_Q6;CASORELLI_ACUTE_PROMYELOCYTIC_LEUKEMIA_DN;CHIANG_LIVER_CANCER_SUBCLASS_UNANNOTATED_DN;chr16q22;DAIRKEE_TERT_TARGETS_UP;DARWICHE_PAPILLOMA_RISK_HIGH_DN;DARWICHE_PAPILLOMA_RISK_LOW_UP;DARWICHE_SKIN_TUMOR_PROMOTER_UP;DAR…	Ciliumbiogenesis/degradation;Completeproteome;Directproteinsequencing;Hydrogeniontransport;Iontransport;Membrane;Phosphoprotein;Referenceproteome;Transport		18	18	18	44.7	44.7	44.7	40.301	0	113.25	19262000000	74	P51863	P51863	V-type proton ATPase subunit d 1	Atp6v0d1	506
28.1567	27.7253	27.6572	27.8464	ATP hydrolysis coupled proton transport;ATP metabolic process;cation transport;cellular metabolic process;cellular nitrogen compound metabolic process;cellular process;energy coupled proton transport, against electrochemical gradient;establishment of localization;heterocycle metabolic process;hydrogen transport;ion transmembrane transport;ion transport;metabolic process;monovalent inorganic catio…	active transmembrane transporter activity;adenyl nucleotide binding;adenyl ribonucleotide binding;ATP binding;ATPase activity;ATPase activity, coupled;ATPase activity, coupled to movement of substances;ATPase activity, coupled to transmembrane movement of ions;ATPase activity, coupled to transmembrane movement of substances;binding;catalytic activity;cation transmembrane transporter activity;cati…	apical plasma membrane;cell part;cell projection;cytoplasmic part;cytosol;extracellular membrane-bounded organelle;extracellular organelle;extracellular region part;extracellular vesicular exosome;intracellular membrane-bounded organelle;intracellular organelle;intracellular organelle part;intracellular part;lysosomal membrane;macromolecular complex;membrane;membrane part;membrane-bounded organel…	cellular metabolic process;cellular nitrogen compound metabolic process;cellular process;establishment of localization;heterocycle metabolic process;hydrogen transport;ion transport;metabolic process;nitrogen compound metabolic process;nucleobase-containing compound metabolic process;nucleobase-containing small molecule metabolic process;nucleotide metabolic process;primary metabolic process;smal…	cell part;cell projection;cytosol;extracellular organelle;intracellular membrane-bounded organelle;intracellular organelle;macromolecular complex;membrane;microvillus;mitochondrion;organelle;plasma membrane;protein complex;vesicle	Collecting duct acid secretion;Epithelial cell signaling in Helicobacter pylori infection;Oxidative phosphorylation;Phagosome;Rheumatoid arthritis;Vibrio cholerae infection	ATP-synt_ab;ATP-synt_ab_C;ATP-synt_ab_N	ACATTCC,MIR-1,MIR-206;ACEVEDO_LIVER_CANCER_UP;ACTGTGA,MIR-27A,MIR-27B;AGCYRWTTC_UNKNOWN;ATGCAGT,MIR-217;ATGTTAA,MIR-302C;BENPORATH_NANOG_TARGETS;BERENJENO_TRANSFORMED_BY_RHOA_DN;BLALOCK_ALZHEIMERS_DISEASE_DN;CACGTG_V$MYC_Q2;CAGCTG_V$AP4_Q5;CAGCTTT,MIR-320;CAGTGTT,MIR-141,MIR-200A;CHEN_METABOLIC_SYNDROM_NETWORK;CHOI_ATL_CHRONIC_VS_ACUTE_DN;chr3q13;CYCLIN_D1_UP.V1_DN;DIAZ_CHRONIC_MEYLOGENOUS_LEUKEM…	Alternativesplicing;ATP-binding;Completeproteome;Directproteinsequencing;Hydrogeniontransport;Hydrolase;Iontransport;Nucleotide-binding;Referenceproteome;Transport		27	27	27	52.4	52.4	52.4	68.325	0	272.32	9767800000	102	P50516;P50516-2	P50516;P50516-2	V-type proton ATPase catalytic subunit A	Atp6v1a	495
27.9507	27.3498	27.3798	27.5601	ATP hydrolysis coupled proton transport;ATP metabolic process;cation transport;cellular metabolic process;cellular nitrogen compound metabolic process;cellular process;energy coupled proton transport, against electrochemical gradient;establishment of localization;heterocycle metabolic process;hydrogen transport;ion transmembrane transport;ion transport;metabolic process;monovalent inorganic catio…	adenyl nucleotide binding;adenyl ribonucleotide binding;ATP binding;binding;catalytic activity;hydrolase activity;hydrolase activity, acting on acid anhydrides;hydrolase activity, acting on acid anhydrides, catalyzing transmembrane movement of substances;nucleotide binding;purine nucleotide binding;purine ribonucleoside triphosphate binding;purine ribonucleotide binding;ribonucleotide binding;tra…	cell part;cell projection;cytoplasm;cytoplasmic membrane-bounded vesicle;cytoplasmic part;cytoplasmic vesicle;cytosol;endomembrane system;extracellular membrane-bounded organelle;extracellular organelle;extracellular region part;extracellular vesicular exosome;integral to membrane;intracellular membrane-bounded organelle;intracellular organelle;intracellular organelle part;intracellular part;intr…	cellular metabolic process;cellular nitrogen compound metabolic process;cellular process;establishment of localization;heterocycle metabolic process;hydrogen transport;ion transport;metabolic process;nitrogen compound metabolic process;nucleobase-containing compound metabolic process;nucleobase-containing small molecule metabolic process;nucleotide metabolic process;primary metabolic process;smal…	cell part;cell projection;cytoplasm;cytoplasmic membrane-bounded vesicle;cytosol;endomembrane system;extracellular organelle;intracellular membrane-bounded organelle;intracellular organelle;macromolecular complex;membrane;microvillus;organelle;plasma membrane;protein complex;vesicle	Collecting duct acid secretion;Epithelial cell signaling in Helicobacter pylori infection;Oxidative phosphorylation;Phagosome;Rheumatoid arthritis;Vibrio cholerae infection	ATP-synt_ab;ATP-synt_ab_C;ATP-synt_ab_N	AATGTGA,MIR-23A,MIR-23B;ACEVEDO_LIVER_CANCER_DN;ACEVEDO_LIVER_TUMOR_VS_NORMAL_ADJACENT_TISSUE_DN;ACTIVE_TRANSMEMBRANE_TRANSPORTER_ACTIVITY;AGUIRRE_PANCREATIC_CANCER_COPY_NUMBER_DN;ALCALAY_AML_BY_NPM1_LOCALIZATION_UP;ATGTTAA,MIR-302C;ATPASE_ACTIVITY;ATPASE_ACTIVITY_COUPLED;ATPASE_ACTIVITY_COUPLED_TO_MOVEMENT_OF_SUBSTANCES;ATPASE_ACTIVITY_COUPLED_TO_TRANSMEMBRANE_MOVEMENT_OF_IONS;BROWN_MYELOID_CELL…	Completeproteome;Directproteinsequencing;Hydrogeniontransport;Hydrolase;Iontransport;Membrane;Referenceproteome;Transport		16	16	16	39.9	39.9	39.9	56.55	0	91.862	4363700000	54	P62814	P62814	V-type proton ATPase subunit B, brain isoform	Atp6v1b2	615
27.6441	27.3213	27.1543	27.3732	ATP hydrolysis coupled proton transport;biological regulation;cation transport;cellular process;energy coupled proton transport, against electrochemical gradient;establishment of localization;hydrogen transport;ion transmembrane transport;ion transport;monovalent inorganic cation transport;positive regulation of biological process;positive regulation of cell communication;positive regulation of c…	active transmembrane transporter activity;ATPase activity;ATPase activity, coupled;ATPase activity, coupled to movement of substances;ATPase activity, coupled to transmembrane movement of ions;ATPase activity, coupled to transmembrane movement of ions, phosphorylative mechanism;ATPase activity, coupled to transmembrane movement of substances;binding;catalytic activity;cation transmembrane transpo…	apical part of cell;cell part;cytoplasmic part;cytoplasmic vesicle;extracellular membrane-bounded organelle;extracellular organelle;extracellular region part;extracellular vesicular exosome;intracellular organelle;intracellular organelle part;intracellular part;lysosomal membrane;macromolecular complex;membrane;membrane part;membrane-bounded organelle;membrane-bounded vesicle;organelle;organelle …	biological regulation;cellular process;establishment of localization;hydrogen transport;ion transport;transmembrane transport;transport	apical part of cell;cell part;extracellular organelle;intracellular organelle;macromolecular complex;membrane;organelle;plasma membrane;protein complex;vesicle	Collecting duct acid secretion;Epithelial cell signaling in Helicobacter pylori infection;Oxidative phosphorylation;Phagosome;Rheumatoid arthritis;Vibrio cholerae infection	V-ATPase_C	AACATTC,MIR-409-3P;AAGCCAT,MIR-135A,MIR-135B;ACCTGTTG_UNKNOWN;ACEVEDO_FGFR1_TARGETS_IN_PROSTATE_CANCER_MODEL_DN;ACTIVE_TRANSMEMBRANE_TRANSPORTER_ACTIVITY;AGGAAGC,MIR-516-3P;AMUNDSON_RESPONSE_TO_ARSENITE;ATPASE_ACTIVITY;ATPASE_ACTIVITY_COUPLED;ATPASE_ACTIVITY_COUPLED_TO_MOVEMENT_OF_SUBSTANCES;ATPASE_ACTIVITY_COUPLED_TO_TRANSMEMBRANE_MOVEMENT_OF_IONS;BHAT_ESR1_TARGETS_NOT_VIA_AKT1_UP;BHAT_ESR1_TARG…	Acetylation;Alternativesplicing;Completeproteome;Directproteinsequencing;Hydrogeniontransport;Iontransport;Referenceproteome;Transport		13	13	13	37.2	37.2	37.2	43.887	0	34.555	2844700000	34	Q9Z1G3;Q99L60-3;Q99L60;Q99L60-2	Q9Z1G3	V-type proton ATPase subunit C 1	Atp6v1c1	1802
26.2328	25.605	25.8553	25.8977	anatomical structure formation involved in morphogenesis;cation transport;cell projection assembly;cell projection organization;cellular component assembly;cellular component assembly at cellular level;cellular component assembly involved in morphogenesis;cellular component organization;cellular component organization at cellular level;cellular component organization or biogenesis;cellular compon…	active transmembrane transporter activity;ATPase activity;ATPase activity, coupled;ATPase activity, coupled to movement of substances;ATPase activity, coupled to transmembrane movement of substances;catalytic activity;hydrolase activity;hydrolase activity, acting on acid anhydrides;hydrolase activity, acting on acid anhydrides, catalyzing transmembrane movement of substances;hydrolase activity, a…	cell part;cell projection;centrosome;cilium;cytoplasmic part;cytoskeletal part;extracellular membrane-bounded organelle;extracellular organelle;extracellular region part;extracellular vesicular exosome;intracellular non-membrane-bounded organelle;intracellular organelle;intracellular organelle part;intracellular part;lysosomal membrane;macromolecular complex;membrane;membrane part;membrane-bounde…	anatomical structure formation involved in morphogenesis;cellular component assembly;cellular component organization;cellular process;developmental process;establishment of localization;hydrogen transport;ion transport;transport	cell part;cell projection;centrosome;cilium;extracellular organelle;intracellular non-membrane-bounded organelle;intracellular organelle;macromolecular complex;membrane;microtubule organizing center;organelle;protein complex;proton-transporting two-sector ATPase complex;vesicle	Collecting duct acid secretion;Epithelial cell signaling in Helicobacter pylori infection;Oxidative phosphorylation;Phagosome;Rheumatoid arthritis;Vibrio cholerae infection	ATP-synt_D	BARIS_THYROID_CANCER_UP;BENPORATH_MYC_MAX_TARGETS;BENPORATH_OCT4_TARGETS;BLALOCK_ALZHEIMERS_DISEASE_DN;BLALOCK_ALZHEIMERS_DISEASE_UP;BRUINS_UVC_RESPONSE_LATE;BYSTRYKH_HEMATOPOIESIS_STEM_CELL_QTL_TRANS;CAGCTG_V$AP4_Q5;chr14q23;CYTAGCAAY_UNKNOWN;DANG_BOUND_BY_MYC;DODD_NASOPHARYNGEAL_CARCINOMA_UP;GGAANCGGAANY_UNKNOWN;GOLDRATH_NAIVE_VS_MEMORY_CD8_TCELL_UP;GRAESSMANN_APOPTOSIS_BY_DOXORUBICIN_UP;GRAESS…	Ciliumbiogenesis/degradation;Completeproteome;Directproteinsequencing;Hydrogeniontransport;Iontransport;Membrane;Referenceproteome;Transport		8	8	8	37.7	37.7	37.7	28.369	0	31.075	883670000	19	P57746	P57746	V-type proton ATPase subunit D	Atp6v1d	546
27.3233	27.5001	27.5273	27.4502	ATP hydrolysis coupled proton transport;cation transport;cellular process;energy coupled proton transport, against electrochemical gradient;establishment of localization;hydrogen transport;ion transmembrane transport;ion transport;monovalent inorganic cation transport;proton transport;transmembrane transport;transport	active transmembrane transporter activity;ATPase activity;ATPase activity, coupled;ATPase activity, coupled to movement of substances;ATPase activity, coupled to transmembrane movement of ions;ATPase activity, coupled to transmembrane movement of ions, phosphorylative mechanism;ATPase activity, coupled to transmembrane movement of substances;ATPase binding;binding;catalytic activity;cation transm…	acrosomal vesicle;apical plasma membrane;cell part;cell projection;cytoplasm;cytoplasmic membrane-bounded vesicle;cytoplasmic part;cytoplasmic vesicle;cytosol;endosome;extracellular membrane-bounded organelle;extracellular organelle;extracellular region part;extracellular vesicular exosome;intracellular membrane-bounded organelle;intracellular organelle;intracellular organelle part;intracellular …	cellular process;establishment of localization;hydrogen transport;ion transport;transmembrane transport;transport	cell part;cell projection;cytoplasm;cytoplasmic membrane-bounded vesicle;cytosol;endosome;extracellular organelle;intracellular membrane-bounded organelle;intracellular organelle;macromolecular complex;membrane;microvillus;mitochondrion;organelle;protein complex;vesicle	Collecting duct acid secretion;Epithelial cell signaling in Helicobacter pylori infection;Oxidative phosphorylation;Phagosome;Rheumatoid arthritis;Vibrio cholerae infection	vATP-synt_E	AATGTGA,MIR-23A,MIR-23B;BLALOCK_ALZHEIMERS_DISEASE_DN;BROWN_MYELOID_CELL_DEVELOPMENT_UP;BRUINS_UVC_RESPONSE_LATE;BYSTRYKH_HEMATOPOIESIS_STEM_CELL_QTL_TRANS;CAGCTG_V$AP4_Q5;CATION_TRANSPORT;chr2p21;CTTTAAR_UNKNOWN;DIAZ_CHRONIC_MEYLOGENOUS_LEUKEMIA_UP;E2F3_UP.V1_UP;ENK_UV_RESPONSE_KERATINOCYTE_UP;ESTABLISHMENT_OF_LOCALIZATION;FERREIRA_EWINGS_SARCOMA_UNSTABLE_VS_STABLE_DN;GGAANCGGAANY_UNKNOWN;GGCNRN…	Acetylation;Completeproteome;Directproteinsequencing;Hydrogeniontransport;Hydrolase;Iontransport;Phosphoprotein;Referenceproteome;Transport		11	11	11	47.8	47.8	47.8	26.157	0	34.389	3348500000	31	P50518;Q9D593	P50518	V-type proton ATPase subunit E 1	Atp6v1e1	496
25.6491	25.0164	24.8899	25.1851	ATP hydrolysis coupled proton transport;cation transport;cellular process;energy coupled proton transport, against electrochemical gradient;establishment of localization;hydrogen transport;ion transmembrane transport;ion transport;monovalent inorganic cation transport;proton transport;transmembrane transport;transport	active transmembrane transporter activity;ATPase activity;ATPase activity, coupled;ATPase activity, coupled to movement of substances;ATPase activity, coupled to transmembrane movement of ions;ATPase activity, coupled to transmembrane movement of substances;catalytic activity;cation transmembrane transporter activity;cation-transporting ATPase activity;hydrogen ion transmembrane transporter activ…	cell part;cytoplasmic part;extracellular membrane-bounded organelle;extracellular organelle;extracellular region part;extracellular vesicular exosome;intracellular organelle part;intracellular part;macromolecular complex;membrane;membrane part;membrane-bounded organelle;membrane-bounded vesicle;organelle;organelle part;protein complex;proton-transporting two-sector ATPase complex;proton-transport…	cellular process;establishment of localization;hydrogen transport;ion transport;transmembrane transport;transport	cell part;extracellular organelle;macromolecular complex;membrane;organelle;protein complex;proton-transporting two-sector ATPase complex;vesicle	Collecting duct acid secretion;Epithelial cell signaling in Helicobacter pylori infection;Oxidative phosphorylation;Phagosome;Rheumatoid arthritis;Vibrio cholerae infection	ATP-synt_F	ACTAYRNNNCCCR_UNKNOWN;BLALOCK_ALZHEIMERS_DISEASE_DN;CATION_TRANSPORT;CELL_FRACTION;CHAUHAN_RESPONSE_TO_METHOXYESTRADIOL_DN;chr7q32;CREIGHTON_AKT1_SIGNALING_VIA_MTOR_DN;DACOSTA_UV_RESPONSE_VIA_ERCC3_UP;ENK_UV_RESPONSE_KERATINOCYTE_UP;ESTABLISHMENT_OF_LOCALIZATION;GRADE_COLON_CANCER_UP;GSE10239_MEMORY_VS_DAY4.5_EFF_CD8_TCELL_UP;GSE15324_ELF4_KO_VS_WT_ACTIVATED_CD8_TCELL_DN;GSE17721_CTRL_VS_CPG_4H_B…	Completeproteome;Directproteinsequencing;Hydrogeniontransport;Iontransport;Referenceproteome;Transport		5	5	5	61.3	61.3	61.3	13.37	0	19.768	735500000	17	Q9D1K2	Q9D1K2	V-type proton ATPase subunit F	Atp6v1f	1558
24.9933	24.5696	24.7608	24.7746	metabolic process	active transmembrane transporter activity;ATPase activity;ATPase activity, coupled;ATPase activity, coupled to movement of substances;ATPase activity, coupled to transmembrane movement of ions;ATPase activity, coupled to transmembrane movement of ions, phosphorylative mechanism;ATPase activity, coupled to transmembrane movement of substances;ATPase binding;binding;catalytic activity;cation transm…	cell part;cytoplasmic part;cytosol;extracellular membrane-bounded organelle;extracellular organelle;extracellular region part;extracellular vesicular exosome;intracellular;intracellular organelle part;intracellular part;lysosomal membrane;macromolecular complex;membrane;membrane part;membrane-bounded organelle;membrane-bounded vesicle;organelle;organelle membrane;organelle part;plasma membrane;pr…	metabolic process	cell part;cytosol;extracellular organelle;intracellular;macromolecular complex;membrane;organelle;plasma membrane;protein complex;proton-transporting two-sector ATPase complex;vesicle	Collecting duct acid secretion;Epithelial cell signaling in Helicobacter pylori infection;Oxidative phosphorylation;Phagosome;Rheumatoid arthritis;Vibrio cholerae infection		AMUNDSON_RESPONSE_TO_ARSENITE;BALDWIN_PRKCI_TARGETS_UP;BARRIER_CANCER_RELAPSE_TUMOR_SAMPLE_UP;BENPORATH_NANOG_TARGETS;BENPORATH_NOS_TARGETS;BENPORATH_OCT4_TARGETS;BENPORATH_SOX2_TARGETS;CASORELLI_ACUTE_PROMYELOCYTIC_LEUKEMIA_UP;chr9q33;CREIGHTON_ENDOCRINE_THERAPY_RESISTANCE_5;FAELT_B_CLL_WITH_VH_REARRANGEMENTS_DN;FARMER_BREAST_CANCER_APOCRINE_VS_BASAL;FLECHNER_PBL_KIDNEY_TRANSPLANT_OK_VS_DONOR_DN…	Acetylation;Completeproteome;Hydrogeniontransport;Iontransport;Referenceproteome;Transport		3	3	3	22.9	22.9	22.9	13.724	0	22.857	223560000	6	Q9CR51	Q9CR51	V-type proton ATPase subunit G 1	Atp6v1g1	1488
26.7923	26.1024	26.0981	26.3309	metabolic process	active transmembrane transporter activity;ATPase activity;ATPase activity, coupled;ATPase activity, coupled to movement of substances;ATPase activity, coupled to transmembrane movement of ions;ATPase activity, coupled to transmembrane movement of ions, phosphorylative mechanism;ATPase activity, coupled to transmembrane movement of substances;catalytic activity;cation transmembrane transporter act…	cell part;cytoplasmic membrane-bounded vesicle;cytoplasmic part;cytoplasmic vesicle;cytoplasmic vesicle part;integral to membrane;integral to organelle membrane;integral to synaptic vesicle membrane;intracellular membrane-bounded organelle;intracellular organelle;intracellular organelle part;intracellular part;intrinsic to membrane;intrinsic to organelle membrane;macromolecular complex;melanosome…	metabolic process	cell part;cytoplasmic membrane-bounded vesicle;intracellular membrane-bounded organelle;intracellular organelle;macromolecular complex;organelle;protein complex;proton-transporting two-sector ATPase complex;vesicle	Collecting duct acid secretion;Epithelial cell signaling in Helicobacter pylori infection;Oxidative phosphorylation;Phagosome;Rheumatoid arthritis;Vibrio cholerae infection		BILANGES_RAPAMYCIN_SENSITIVE_VIA_TSC1_AND_TSC2;BLALOCK_ALZHEIMERS_DISEASE_DN;BRUINS_UVC_RESPONSE_LATE;chr6p21;DANG_BOUND_BY_MYC;FIGUEROA_AML_METHYLATION_CLUSTER_4_UP;GCGNNANTTCC_UNKNOWN;GGGCGGR_V$SP1_Q6;GNF2_DNM1;GOBERT_OLIGODENDROCYTE_DIFFERENTIATION_DN;GSE13493_CD4INTCD8POS_VS_CD8POS_THYMOCYTE_DN;GSE17721_CPG_VS_GARDIQUIMOD_8H_BMDM_DN;GSE17721_LPS_VS_CPG_16H_BMDM_UP;GSE17721_POLYIC_VS_GARDIQUIM…	Completeproteome;Hydrogeniontransport;Iontransport;Referenceproteome;Transport		3	3	3	23.7	23.7	23.7	13.651	0	107.79	1012200000	12	Q9WTT4	Q9WTT4	V-type proton ATPase subunit G 2	Atp6v1g2	1767
27.0261	26.3941	26.3957	26.6053	ATP hydrolysis coupled proton transport;cation transport;cellular component organization;cellular component organization or biogenesis;cellular membrane organization;cellular process;endocytosis;energy coupled proton transport, against electrochemical gradient;establishment of localization;hydrogen transport;ion transmembrane transport;ion transport;membrane invagination;membrane organization;mon…	active transmembrane transporter activity;ATPase activity;ATPase activity, coupled;ATPase activity, coupled to movement of substances;ATPase activity, coupled to transmembrane movement of ions;ATPase activity, coupled to transmembrane movement of substances;catalytic activity;cation transmembrane transporter activity;cation-transporting ATPase activity;hydrogen ion transmembrane transporter activ…	cell part;cytoplasmic part;extracellular membrane-bounded organelle;extracellular organelle;extracellular region part;extracellular vesicular exosome;intracellular organelle part;intracellular part;lysosomal membrane;macromolecular complex;membrane;membrane part;membrane-bounded organelle;membrane-bounded vesicle;organelle;organelle membrane;organelle part;protein complex;proton-transporting two-…	cellular component organization;cellular membrane organization;cellular process;endocytosis;establishment of localization;hydrogen transport;ion transport;membrane invagination;membrane organization;transmembrane transport;transport;vesicle-mediated transport	cell part;extracellular organelle;macromolecular complex;membrane;organelle;protein complex;vesicle	Epithelial cell signaling in Helicobacter pylori infection;ko05152;Lysosome;Oxidative phosphorylation;Phagosome;Rheumatoid arthritis;Vibrio cholerae infection	V-ATPase_H_C;V-ATPase_H_N	AAAGGAT,MIR-501;BLALOCK_ALZHEIMERS_DISEASE_DN;BONOME_OVARIAN_CANCER_SURVIVAL_OPTIMAL_DEBULKING;BRUINS_UVC_RESPONSE_LATE;BYSTRYKH_HEMATOPOIESIS_STEM_CELL_QTL_TRANS;CACGTG_V$MYC_Q2;CAIRO_HEPATOBLASTOMA_CLASSES_UP;chr8p22;DACOSTA_UV_RESPONSE_VIA_ERCC3_DN;ESTABLISHMENT_OF_LOCALIZATION;GSE13411_PLASMA_CELL_VS_MEMORY_BCELL_DN;GSE13484_UNSTIM_VS_12H_YF17D_VACCINE_STIM_PBMC_DN;GSE13485_CTRL_VS_DAY1_YF17D…	Completeproteome;Directproteinsequencing;Hydrogeniontransport;Iontransport;Phosphoprotein;Referenceproteome;Transport		12	12	12	33.1	33.1	33.1	55.854	0	78.698	1830300000	32	Q8BVE3	Q8BVE3	V-type proton ATPase subunit H	Atp6v1h	1144
27.4041	26.9217	26.9598	27.0952	behavior;biological regulation;cellular component organization;cellular component organization or biogenesis;cellular membrane organization;cellular process;cognition;establishment of localization;learning;learning or memory;lipid translocation;lipid transport;membrane organization;multicellular organismal process;neurological system process;organic substance transport;phospholipid translocation;…	adenyl nucleotide binding;adenyl ribonucleotide binding;ATP binding;ATPase activity;ATPase activity, coupled;ATPase activity, coupled to movement of substances;binding;catalytic activity;cation binding;hydrolase activity;hydrolase activity, acting on acid anhydrides;hydrolase activity, acting on acid anhydrides, in phosphorus-containing anhydrides;ion binding;lipid transporter activity;magnesium …	cell part;chromaffin granule membrane;cytoplasmic part;cytoplasmic vesicle membrane;cytoplasmic vesicle part;endoplasmic reticulum;extracellular membrane-bounded organelle;extracellular organelle;extracellular region part;extracellular vesicular exosome;Golgi apparatus;integral to membrane;intracellular membrane-bounded organelle;intracellular organelle;intracellular organelle part;intracellular …	behavior;biological regulation;cellular component organization;cellular membrane organization;cellular process;establishment of localization;lipid transport;membrane organization;multicellular organismal process;neurological system process;regulation of transport;response to stimulus;transport	cell part;endoplasmic reticulum;extracellular organelle;Golgi apparatus;intracellular membrane-bounded organelle;intracellular organelle;membrane;organelle;plasma membrane;vesicle		E1-E2_ATPase	ALCALAY_AML_BY_NPM1_LOCALIZATION_DN;ALFANO_MYC_TARGETS;BACOLOD_RESISTANCE_TO_ALKYLATING_AGENTS_DN;BERTUCCI_MEDULLARY_VS_DUCTAL_BREAST_CANCER_UP;BOQUEST_STEM_CELL_CULTURED_VS_FRESH_UP;BROWNE_HCMV_INFECTION_18HR_UP;BROWNE_HCMV_INFECTION_24HR_UP;BRUINS_UVC_RESPONSE_VIA_TP53_GROUP_A;CAHOY_ASTROGLIAL;CAMP_UP.V1_DN;CHEBOTAEV_GR_TARGETS_DN;chr4p14;CREIGHTON_ENDOCRINE_THERAPY_RESISTANCE_5;CTTTGT_V$LEF1_Q…	Alternativesplicing;ATP-binding;Cellmembrane;Completeproteome;Cytoplasmicvesicle;Endoplasmicreticulum;Golgiapparatus;Hydrolase;Lipidtransport;Magnesium;Membrane;Metal-binding;Nucleotide-binding;Phosphoprotein;Referenceproteome;Transmembrane;Transmembranehelix;Transport		27	27	1	27.1	27.1	0.9	129.77	0	99.728	4001700000	62	P70704-2	P70704-2	Phospholipid-transporting ATPase IA	Atp8a1	686
25.7957	25.3764	25.3964	25.5228	biological regulation;cellular component organization;cellular component organization or biogenesis;cellular membrane organization;cellular process;endocytosis;establishment of localization;establishment of localization in cell;establishment of protein localization;establishment of protein localization in Golgi;establishment of protein localization to organelle;Golgi vesicle transport;intracellul…	adenyl nucleotide binding;adenyl ribonucleotide binding;ATP binding;ATPase activity;ATPase activity, coupled;ATPase activity, coupled to movement of substances;binding;catalytic activity;cation binding;hydrolase activity;hydrolase activity, acting on acid anhydrides;hydrolase activity, acting on acid anhydrides, in phosphorus-containing anhydrides;ion binding;lipid transporter activity;magnesium …	cell part;cytoplasmic part;early endosome;early endosome membrane;endosomal part;endosome;endosome membrane;Golgi apparatus part;integral to membrane;intracellular membrane-bounded organelle;intracellular organelle;intracellular organelle part;intracellular part;intrinsic to membrane;membrane;membrane part;membrane-bounded organelle;organelle;organelle membrane;organelle part;perinuclear region o…	biological regulation;cellular component organization;cellular membrane organization;cellular process;endocytosis;establishment of localization;Golgi vesicle transport;lipid transport;membrane invagination;membrane organization;transport;vesicle-mediated transport	cell part;endosome;intracellular membrane-bounded organelle;intracellular organelle;membrane;organelle;plasma membrane		E1-E2_ATPase;Hydrolase	BAELDE_DIABETIC_NEPHROPATHY_DN;BCAT_BILD_ET_AL_DN;BUCKANOVICH_T_LYMPHOCYTE_HOMING_ON_TUMOR_DN;CAMP_UP.V1_DN;chr18q23;chr20q13;CREIGHTON_ENDOCRINE_THERAPY_RESISTANCE_2;ESC_J1_UP_EARLY.V1_DN;FOSTER_TOLERANT_MACROPHAGE_DN;GAUSSMANN_MLL_AF4_FUSION_TARGETS_G_UP;GNF2_AF1Q;GNF2_RTN1;GOZGIT_ESR1_TARGETS_DN;GRAESSMANN_APOPTOSIS_BY_DOXORUBICIN_DN;GSE10325_BCELL_VS_LUPUS_BCELL_UP;GSE14000_TRANSLATED_RNA_VS_…	Acetylation;Alternativesplicing;ATP-binding;Completeproteome;Endosome;Golgiapparatus;Hydrolase;Magnesium;Membrane;Metal-binding;Nucleotide-binding;Referenceproteome;Transmembrane;Transmembranehelix		7	7	7	8.3	8.3	8.3	118.61	0	17.012	647460000	15	O70228;P98195-2;P98195	O70228	Probable phospholipid-transporting ATPase IIA	Atp9a	149
25.205	25.3538	24.9514	25.1701	amine metabolic process;aminoglycan biosynthetic process;aminoglycan metabolic process;biological regulation;biosynthetic process;carbohydrate biosynthetic process;carbohydrate metabolic process;cellular biosynthetic process;cellular carbohydrate metabolic process;cellular macromolecule biosynthetic process;cellular macromolecule metabolic process;cellular metabolic process;cellular process;cellu…	binding;catalytic activity;cation binding;enzyme activator activity;enzyme regulator activity;galactosylgalactosylxylosylprotein 3-beta-glucuronosyltransferase activity;glucuronosyltransferase activity;ion binding;metal ion binding;phosphatase activator activity;phosphatase regulator activity;protein phosphatase activator activity;protein phosphatase regulator activity;transferase activity;transf…	cell part;cis-Golgi network;cytoplasmic part;extracellular membrane-bounded organelle;extracellular organelle;extracellular region part;extracellular vesicular exosome;Golgi apparatus;Golgi apparatus part;Golgi membrane;integral to membrane;intracellular membrane-bounded organelle;intracellular organelle;intracellular organelle part;intracellular part;intrinsic to membrane;membrane;membrane part;…	amine metabolic process;biological regulation;biosynthetic process;carbohydrate metabolic process;cellular metabolic process;cellular process;macromolecule metabolic process;macromolecule modification;metabolic process;nitrogen compound metabolic process;polysaccharide metabolic process;primary metabolic process;protein glycosylation;protein metabolic process;protein modification process;regulati…	cell part;extracellular organelle;Golgi apparatus;intracellular membrane-bounded organelle;intracellular organelle;membrane;organelle;vesicle	Glycosaminoglycan biosynthesis - chondroitin sulfate;Glycosaminoglycan biosynthesis - heparan sulfate	Glyco_transf_43	AFFAR_YY1_TARGETS_DN;AMBROSINI_FLAVOPIRIDOL_TREATMENT_TP53;BROWNE_HCMV_INFECTION_4HR_DN;BUYTAERT_PHOTODYNAMIC_THERAPY_STRESS_DN;BYSTRYKH_HEMATOPOIESIS_STEM_CELL_QTL_TRANS;CACTGCC,MIR-34A,MIR-34C,MIR-449;chr11q12;GAGCTGG,MIR-337;GAUSSMANN_MLL_AF4_FUSION_TARGETS_C_UP;GCNP_SHH_UP_LATE.V1_DN;GGGCGGR_V$SP1_Q6;GOBERT_OLIGODENDROCYTE_DIFFERENTIATION_DN;GSE12845_IGD_POS_VS_NEG_BLOOD_BCELL_UP;GSE13484_12H…	Completeproteome;Disulfidebond;Glycoprotein;Golgiapparatus;Manganese;Membrane;Metal-binding;Referenceproteome;Signal-anchor;Transferase;Transmembrane;Transmembranehelix		3	3	3	9.9	9.9	9.9	37.066	0	7.7184	286880000	7	P58158	P58158	Galactosylgalactosylxylosylprotein 3-beta-glucuronosyltransferase 3	B3gat3	551
24.4175	24.2043	24.2657	24.2958	actin crosslink formation;actin cytoskeleton organization;actin filament bundle assembly;actin filament organization;actin filament-based process;anatomical structure development;biological regulation;cell projection organization;cell surface receptor linked signaling pathway;cellular component assembly;cellular component assembly at cellular level;cellular component organization;cellular compone…	binding;binding, bridging;cytoskeletal adaptor activity;cytoskeletal protein binding;identical protein binding;proline-rich region binding;protein binding;protein binding, bridging	actin cytoskeleton;cell part;cell projection;cytoplasm;cytoplasmic part;cytoskeleton;cytosol;extracellular membrane-bounded organelle;extracellular organelle;extracellular region part;extracellular vesicular exosome;filopodium;intracellular non-membrane-bounded organelle;intracellular organelle;intracellular organelle part;intracellular part;membrane;membrane-bounded organelle;membrane-bounded ve…	anatomical structure development;biological regulation;cellular component assembly;cellular component organization;cellular membrane organization;cellular process;cytoskeleton organization;developmental process;membrane organization;multi-organism process;organelle organization;plasma membrane organization;regulation of organelle organization;response to biotic stimulus;response to chemical stimu…	cell part;cell projection;cytoplasm;cytoskeleton;cytosol;extracellular organelle;filopodium;intracellular non-membrane-bounded organelle;intracellular organelle;membrane;neuron projection;nucleoplasm;organelle;plasma membrane;vesicle	Adherens junction;Regulation of actin cytoskeleton	IMD;SH3_9	AGGAAGC,MIR-516-3P;ANATOMICAL_STRUCTURE_DEVELOPMENT;ANATOMICAL_STRUCTURE_MORPHOGENESIS;AXONOGENESIS;BANDRES_RESPONSE_TO_CARMUSTIN_MGMT_48HR_DN;BENPORATH_CYCLING_GENES;BENPORATH_EED_TARGETS;BIOCARTA_RHO_PATHWAY;BONOME_OVARIAN_CANCER_SURVIVAL_SUBOPTIMAL_DEBULKING;CACCAGC,MIR-138;CAGCTG_V$AP4_Q5;CAGGGTC,MIR-504;CCAGGGG,MIR-331;CCTGTGA,MIR-513;CELL_DEVELOPMENT;CELL_SURFACE_RECEPTOR_LINKED_SIGNAL_TRAN…	Alternativesplicing;Cellprojection;Coiledcoil;Completeproteome;Cytoplasm;Cytoskeleton;Membrane;Phosphoprotein;Referenceproteome;SH3domain		4	4	4	10	10	10	53.274	0	5.7405	161820000	4	Q8BKX1-4;Q8BKX1-3;Q8BKX1-2;Q8BKX1	Q8BKX1-4;Q8BKX1-3;Q8BKX1-2;Q8BKX1	Brain-specific angiogenesis inhibitor 1-associated protein 2	Baiap2	1117
28.9519	28.5453	28.9648	28.8207	anatomical structure development;biological regulation;cell differentiation;cell differentiation involved in kidney development;cellular developmental process;cellular process;developmental process;epithelial cell differentiation;epithelial cell differentiation involved in kidney development;glomerular epithelial cell differentiation;glomerular visceral epithelial cell differentiation;negative re…	binding;DNA binding;nucleic acid binding;protein binding;protein binding transcription factor activity;protein domain specific binding;regulatory region DNA binding;regulatory region nucleic acid binding;transcription cofactor activity;transcription corepressor activity;transcription factor binding transcription factor activity;transcription regulatory region DNA binding	cell junction;cell part;cell projection part;cytoplasm;extracellular membrane-bounded organelle;extracellular organelle;extracellular region part;extracellular vesicular exosome;growth cone;intracellular membrane-bounded organelle;intracellular organelle;intracellular organelle part;intracellular part;macromolecular complex;membrane;membrane-bounded organelle;membrane-bounded vesicle;nuclear body…	anatomical structure development;biological regulation;cell differentiation;cellular process;developmental process	cell part;cytoplasm;extracellular organelle;intracellular membrane-bounded organelle;intracellular organelle;macromolecular complex;membrane;nucleus;organelle;plasma membrane;protein complex;site of polarized growth;vesicle		BASP1	AACATTC,MIR-409-3P;AACTTT_UNKNOWN;ACEVEDO_FGFR1_TARGETS_IN_PROSTATE_CANCER_MODEL_UP;ATGTACA,MIR-493;BCAT_GDS748_DN;BEIER_GLIOMA_STEM_CELL_DN;BOQUEST_STEM_CELL_UP;BOYLAN_MULTIPLE_MYELOMA_C_D_DN;BOYLAN_MULTIPLE_MYELOMA_PCA1_UP;CAGTATT,MIR-200B,MIR-200C,MIR-429;CAIRO_LIVER_DEVELOPMENT_UP;CATTGTYY_V$SOX9_B1;CHANDRAN_METASTASIS_TOP50_UP;CHANDRAN_METASTASIS_UP;CHARAFE_BREAST_CANCER_LUMINAL_VS_MESENCHYM…	Cellmembrane;Cellprojection;Completeproteome;Directproteinsequencing;Lipoprotein;Membrane;Myristate;Phosphoprotein;Referenceproteome		8	8	8	42.9	42.9	42.9	22.086	0	192.58	5746600000	60	Q91XV3	Q91XV3	Brain acid soluble protein 1	Basp1	1345
27.7703	28.1867	27.9638	27.9736	anatomical structure development;biological adhesion;cell adhesion;cellular process;developmental process;hippocampus development;skeletal system development;system development	binding;carbohydrate binding;extracellular matrix structural constituent;glycosaminoglycan binding;hyaluronic acid binding;pattern binding;polysaccharide binding;structural molecule activity	extracellular matrix;extracellular region part;proteinaceous extracellular matrix	anatomical structure development;biological adhesion;cell adhesion;cellular process;developmental process	extracellular matrix;proteinaceous extracellular matrix		EGF;Lectin_C;Sushi;V-set;Xlink	BENPORATH_ES_WITH_H3K27ME3;BLALOCK_ALZHEIMERS_DISEASE_DN;BLALOCK_ALZHEIMERS_DISEASE_UP;chr1q31;CTIP_DN.V1_UP;DODD_NASOPHARYNGEAL_CARCINOMA_UP;EBAUER_MYOGENIC_TARGETS_OF_PAX3_FOXO1_FUSION;EBAUER_TARGETS_OF_PAX3_FOXO1_FUSION_UP;ESC_V6.5_UP_EARLY.V1_DN;GACTGTT,MIR-212,MIR-132;GGGCGGR_V$SP1_Q6;GRAESSMANN_APOPTOSIS_BY_SERUM_DEPRIVATION_UP;GSE14308_TH1_VS_TH17_UP;GSE14350_TREG_VS_TEFF_DN;GSE17721_PAM3C…	Completeproteome;Disulfidebond;EGF-likedomain;Extracellularmatrix;Glycoprotein;Hyaluronicacid;Immunoglobulindomain;Lectin;Proteoglycan;Referenceproteome;Repeat;Secreted;Signal;Sushi		6	6	6	6.5	6.5	6.5	95.814	0	20.313	1518200000	16	Q61361	Q61361	Brevican core protein	Bcan	886
23.0045	23.1532	23.6807	23.2795		binding;identical protein binding;protein binding;protein dimerization activity;protein homodimerization activity	cell part;cytoplasmic part;cytosol;extracellular membrane-bounded organelle;extracellular organelle;extracellular region part;extracellular vesicular exosome;intracellular part;membrane-bounded organelle;membrane-bounded vesicle;organelle;vesicle		cell part;cytosol;extracellular organelle;organelle;vesicle			BECKER_TAMOXIFEN_RESISTANCE_UP;BROWNE_HCMV_INFECTION_30MIN_DN;CAHOY_OLIGODENDROCUTIC;CHANDRAN_METASTASIS_DN;CHARAFE_BREAST_CANCER_LUMINAL_VS_BASAL_UP;CHARAFE_BREAST_CANCER_LUMINAL_VS_MESENCHYMAL_UP;chr20q13;CREIGHTON_ENDOCRINE_THERAPY_RESISTANCE_3;CREIGHTON_ENDOCRINE_THERAPY_RESISTANCE_5;DODD_NASOPHARYNGEAL_CARCINOMA_UP;DUTERTRE_ESTRADIOL_RESPONSE_24HR_DN;FOSTER_KDM1A_TARGETS_UP;FRASOR_RESPONSE_T…	Completeproteome;Cytoplasm;Referenceproteome		2	2	2	3.9	3.9	3.9	67.377	0	2.378	54809000	3	Q80YN3	Q80YN3	Breast carcinoma-amplified sequence 1 homolog	Bcas1	1067
23.267	24.4603	25.2521	24.3265	amine biosynthetic process;amine catabolic process;amine metabolic process;biological regulation;biosynthetic process;branched chain family amino acid biosynthetic process;branched chain family amino acid catabolic process;branched chain family amino acid metabolic process;carboxylic acid biosynthetic process;carboxylic acid catabolic process;carboxylic acid metabolic process;catabolic process;ce…	branched-chain-amino-acid transaminase activity;catalytic activity;L-isoleucine transaminase activity;L-leucine transaminase activity;L-valine transaminase activity;transaminase activity;transferase activity;transferase activity, transferring nitrogenous groups	cell part;cytoplasmic part;cytosol;intracellular membrane-bounded organelle;intracellular organelle;intracellular part;membrane-bounded organelle;mitochondrion;organelle	amine metabolic process;biological regulation;biosynthetic process;catabolic process;cellular amino acid metabolic process;cellular ketone metabolic process;cellular metabolic process;cellular nitrogen compound metabolic process;cellular process;metabolic process;nitrogen compound metabolic process;organic acid metabolic process;primary metabolic process;regulation of cell cycle;regulation of mit…	cell part;cytosol;intracellular membrane-bounded organelle;intracellular organelle;mitochondrion;organelle	Pantothenate and CoA biosynthesis;Valine, leucine and isoleucine biosynthesis;Valine, leucine and isoleucine degradation	Aminotran_4	AFFAR_YY1_TARGETS_DN;AGCATTA,MIR-155;AMINE_BIOSYNTHETIC_PROCESS;AMINE_METABOLIC_PROCESS;AMINO_ACID_AND_DERIVATIVE_METABOLIC_PROCESS;AMINO_ACID_METABOLIC_PROCESS;AMUNDSON_RESPONSE_TO_ARSENITE;ASTON_MAJOR_DEPRESSIVE_DISORDER_DN;BENPORATH_NANOG_TARGETS;BENPORATH_SOX2_TARGETS;BERENJENO_TRANSFORMED_BY_RHOA_UP;BIOSYNTHETIC_PROCESS;BLUM_RESPONSE_TO_SALIRASIB_UP;BOYLAN_MULTIPLE_MYELOMA_C_D_UP;BURTON_ADIP…	Acetylation;Amino-acidbiosynthesis;Aminotransferase;Branched-chainaminoacidbiosynthesis;Completeproteome;Cytoplasm;Pyridoxalphosphate;Referenceproteome;Transferase		3	3	3	8	8	8	42.791	0	7.1212	175840000	5	P24288	P24288	Branched-chain-amino-acid aminotransferase, cytosolic	Bcat1	356
26.3996	26.1097	25.8654	26.1249	biological regulation;cell differentiation;cellular component assembly;cellular component assembly at cellular level;cellular component organization;cellular component organization at cellular level;cellular component organization or biogenesis;cellular component organization or biogenesis at cellular level;cellular developmental process;cellular macromolecular complex assembly;cellular macromole…	binding;cytoskeletal protein binding;enzyme binding;identical protein binding;protein binding;RNA polymerase binding;tau protein binding	axon;axon part;axon terminus;cell part;cell projection;cell projection part;cerebellar mossy fiber;clathrin-coated vesicle;coated vesicle;contractile fiber part;cytoplasm;cytoplasmic membrane-bounded vesicle;cytoplasmic part;cytoplasmic vesicle;cytoskeletal part;I band;initial segment;intracellular membrane-bounded organelle;intracellular organelle;intracellular organelle part;intracellular part;…	biological regulation;cell differentiation;cellular component assembly;cellular component organization;cellular macromolecular complex assembly;cellular membrane organization;cellular process;developmental process;endocytosis;establishment of localization;macromolecular complex assembly;membrane invagination;membrane organization;regulation of cell cycle;regulation of transport;transport;vesicle-…	cell part;cell projection;cytoplasm;cytoplasmic membrane-bounded vesicle;intracellular membrane-bounded organelle;intracellular organelle;macromolecular complex;membrane;neuron projection;nucleus;organelle;protein complex;vesicle		BAR;SH3_9	ACTIN_CYTOSKELETON;AMBROSINI_FLAVOPIRIDOL_TREATMENT_TP53;AMIT_EGF_RESPONSE_480_HELA;ASTON_MAJOR_DEPRESSIVE_DISORDER_DN;BASSO_B_LYMPHOCYTE_NETWORK;BEGUM_TARGETS_OF_PAX3_FOXO1_FUSION_DN;BIDUS_METASTASIS_DN;BIOCARTA_NDKDYNAMIN_PATHWAY;BLALOCK_ALZHEIMERS_DISEASE_UP;BROWN_MYELOID_CELL_DEVELOPMENT_DN;CELL_PROLIFERATION_GO_0008283;CHARAFE_BREAST_CANCER_LUMINAL_VS_BASAL_DN;CHARAFE_BREAST_CANCER_LUMINAL_V…	Acetylation;Alternativesplicing;Coiledcoil;Completeproteome;Cytoplasm;Developmentalprotein;Differentiation;Endocytosis;Nucleus;Phosphoprotein;Referenceproteome;SH3domain;Tumorsuppressor		9	9	9	25	25	25	64.469	0	28.845	1171200000	19	O08539;O08539-2	O08539;O08539-2	Myc box-dependent-interacting protein 1	Bin1	69
25.766	26.3593	26.3596	26.1616	cellular lipid metabolic process;cellular metabolic process;cellular process;dephosphorylation;glycerolipid metabolic process;glycerophospholipid metabolic process;lipid metabolic process;lipid modification;lipid phosphorylation;metabolic process;organophosphate metabolic process;phosphate-containing compound metabolic process;phosphatidylinositol metabolic process;phosphatidylinositol phosphoryl…	3'(2'),5'-bisphosphate nucleotidase activity;binding;catalytic activity;cation binding;hydrolase activity;hydrolase activity, acting on ester bonds;inositol bisphosphate phosphatase activity;inositol or phosphatidylinositol phosphatase activity;inositol phosphate phosphatase activity;inositol-1,4-bisphosphate 1-phosphatase activity;ion binding;magnesium ion binding;metal ion binding;nucleotidase …	extracellular membrane-bounded organelle;extracellular organelle;extracellular region part;extracellular vesicular exosome;membrane-bounded organelle;membrane-bounded vesicle;organelle;vesicle	cellular lipid metabolic process;cellular metabolic process;cellular process;lipid metabolic process;metabolic process;phosphorus metabolic process;primary metabolic process	extracellular organelle;organelle;vesicle	Sulfur metabolism	Inositol_P	AACATTC,MIR-409-3P;ACATTCC,MIR-1,MIR-206;ANATOMICAL_STRUCTURE_DEVELOPMENT;BOYLAN_MULTIPLE_MYELOMA_C_D_UP;CHEN_LIVER_METABOLISM_QTL_CIS;chr1q42;CTATGCA,MIR-153;GRAESSMANN_APOPTOSIS_BY_DOXORUBICIN_DN;GRAESSMANN_APOPTOSIS_BY_SERUM_DEPRIVATION_UP;GRAESSMANN_RESPONSE_TO_MC_AND_DOXORUBICIN_DN;GSE13411_NAIVE_VS_SWITCHED_MEMORY_BCELL_UP;GSE13485_DAY1_VS_DAY21_YF17D_VACCINE_PBMC_DN;GSE13485_DAY1_VS_DAY3_Y…	Acetylation;Completeproteome;Hydrolase;Lithium;Magnesium;Metal-binding;Phosphoprotein;Referenceproteome		5	5	5	17.9	17.9	17.9	33.196	0	12.952	763180000	16	Q9Z0S1	Q9Z0S1	3(2),5-bisphosphate nucleotidase 1	Bpnt1	1795
28.0113	27.9184	28.1077	28.0125	anatomical structure development;anatomical structure morphogenesis;decidualization;developmental process;developmental process involved in reproduction;embryo implantation;establishment of localization;establishment of localization in cell;establishment of protein localization;establishment of protein localization in membrane;establishment of protein localization in plasma membrane;intracellular…	binding;carbohydrate binding;mannose binding;monosaccharide binding;sugar binding	acrosomal membrane;adherens junction;anchoring junction;cell junction;cell part;cell-substrate adherens junction;cell-substrate junction;cytoplasmic membrane-bounded vesicle;cytoplasmic part;cytoplasmic vesicle;cytoplasmic vesicle membrane;cytoplasmic vesicle part;extracellular membrane-bounded organelle;extracellular organelle;extracellular region part;extracellular vesicular exosome;focal adhes…	anatomical structure development;anatomical structure morphogenesis;developmental process;establishment of localization;protein targeting;protein transport;response to chemical stimulus;response to endogenous stimulus;response to stimulus;transport	cell part;cytoplasmic membrane-bounded vesicle;extracellular organelle;intracellular membrane-bounded organelle;intracellular organelle;membrane;mitochondrion;organelle;plasma membrane;vesicle		I-set	BARRIER_COLON_CANCER_RECURRENCE_DN;BENPORATH_MYC_TARGETS_WITH_EBOX;BLALOCK_ALZHEIMERS_DISEASE_DN;CAIRO_HEPATOBLASTOMA_CLASSES_UP;CELL_SURFACE_RECEPTOR_LINKED_SIGNAL_TRANSDUCTION_GO_0007166;CHIBA_RESPONSE_TO_TSA;CHIBA_RESPONSE_TO_TSA_UP;chr19p13;CREIGHTON_AKT1_SIGNALING_VIA_MTOR_UP;DACOSTA_UV_RESPONSE_VIA_ERCC3_TTD_UP;DACOSTA_UV_RESPONSE_VIA_ERCC3_UP;DANG_BOUND_BY_MYC;DELACROIX_RARG_BOUND_MEF;DIAZ…	Alternativesplicing;Cellmembrane;Completeproteome;Directproteinsequencing;Disulfidebond;Glycoprotein;Immunoglobulindomain;Lectin;Mannose-binding;Membrane;Phosphoprotein;Referenceproteome;Signal;Transmembrane;Transmembranehelix		7	7	7	29.3	29.3	29.3	29.674	0	18.183	3334800000	21	P18572-2;P18572	P18572-2;P18572	Basigin	Bsg	319
24.913	24.8283	24.8528	24.8647			extracellular region		extracellular region		BACK;BTB	BYSTRYKH_HEMATOPOIESIS_STEM_CELL_QTL_TRANS;CAHOY_ASTROCYTIC;chr17q25;GOBERT_OLIGODENDROCYTE_DIFFERENTIATION_DN;GSE17580_UNINFECTED_VS_S_MANSONI_INF_TEFF_UP;GSE17721_CTRL_VS_GARDIQUIMOD_1H_BMDM_DN;MIKKELSEN_ES_LCP_WITH_H3K4ME3_AND_H3K27ME3;MIKKELSEN_MCV6_LCP_WITH_H3K27ME3;MIKKELSEN_MEF_LCP_WITH_H3K27ME3;MIKKELSEN_NPC_LCP_WITH_H3K4ME3;NIKOLSKY_BREAST_CANCER_17Q21_Q25_AMPLICON	Completeproteome;Glycoprotein;Referenceproteome;Secreted;Signal		6	6	6	17.2	17.2	17.2	52.602	0	14.816	387850000	19	Q9DB72	Q9DB72	BTB/POZ domain-containing protein 17	Btbd17	1604
25.078	25.8786	25.7302	25.5623	activation of immune response;anatomical structure development;biological regulation;complement activation;complement activation, classical pathway;defense response;developmental process;humoral immune response;immune effector process;immune response;immune system process;innate immune response;inner ear development;macromolecule metabolic process;metabolic process;positive regulation of biologic…	binding;identical protein binding;protein binding;protein dimerization activity;protein homodimerization activity	blood microparticle;collagen;extracellular matrix part;extracellular membrane-bounded organelle;extracellular organelle;extracellular region part;extracellular vesicular exosome;membrane-bounded organelle;membrane-bounded vesicle;organelle;vesicle	anatomical structure development;biological regulation;developmental process;immune system process;macromolecule metabolic process;metabolic process;primary metabolic process;protein metabolic process;response to stimulus;response to stress	extracellular organelle;organelle;vesicle	Chagas disease (American trypanosomiasis);Complement and coagulation cascades;Prion diseases;Staphylococcus aureus infection;Systemic lupus erythematosus	C1q;Collagen	ACEVEDO_METHYLATED_IN_LIVER_CANCER_DN;AMUNDSON_GAMMA_RADIATION_RESISTANCE;BIOCARTA_CLASSIC_PATHWAY;BIOCARTA_COMP_PATHWAY;CHEN_ETV5_TARGETS_SERTOLI;CHEN_METABOLIC_SYNDROM_NETWORK;chr1p36;CHUNG_BLISTER_CYTOTOXICITY_UP;COATES_MACROPHAGE_M1_VS_M2_DN;CYCLIN_D1_KE_.V1_DN;DELYS_THYROID_CANCER_UP;DEMAGALHAES_AGING_UP;DODD_NASOPHARYNGEAL_CARCINOMA_DN;EXTRACELLULAR_REGION;EXTRACELLULAR_REGION_PART;EXTRACEL…	Collagen;Complementpathway;Completeproteome;Disulfidebond;Glycoprotein;Hydroxylation;Immunity;Innateimmunity;Pyrrolidonecarboxylicacid;Referenceproteome;Repeat;Secreted;Signal		4	4	4	18.2	18.2	18.2	26.717	0	10.091	437750000	9	P14106	P14106	Complement C1q subcomponent subunit B	C1qb	279
29.0594	28.328	28.306	28.5645	anatomical structure development;anatomical structure morphogenesis;biological regulation;carbon dioxide transport;cation homeostasis;cellular cation homeostasis;cellular chemical homeostasis;cellular homeostasis;cellular ion homeostasis;cellular metabolic process;cellular monovalent inorganic cation homeostasis;cellular process;cellular response to fluid shear stress;cellular response to stimulu…	arylesterase activity;binding;carbonate dehydratase activity;carbon-oxygen lyase activity;carboxylic ester hydrolase activity;catalytic activity;cation binding;hydrolase activity;hydrolase activity, acting on ester bonds;hydro-lyase activity;ion binding;lyase activity;metal ion binding;transition metal ion binding;zinc ion binding	apical part of cell;axon;basolateral plasma membrane;cell part;cell projection;cytoplasm;cytoplasmic part;cytosol;extracellular membrane-bounded organelle;extracellular organelle;extracellular region part;extracellular space;extracellular vesicular exosome;intracellular part;membrane;membrane part;membrane-bounded organelle;membrane-bounded vesicle;microvillus;myelin sheath;neuron projection;orga…	anatomical structure development;anatomical structure morphogenesis;biological regulation;cellular homeostasis;cellular ion homeostasis;cellular metabolic process;cellular process;developmental process;establishment of localization;gas transport;homeostatic process;metabolic process;one-carbon metabolic process;regulation of transport;response to abiotic stimulus;response to chemical stimulus;res…	apical part of cell;cell part;cell projection;cytoplasm;cytosol;extracellular organelle;extracellular space;membrane;microvillus;neuron projection;organelle;plasma membrane;vesicle	Nitrogen metabolism	Carb_anhydrase	AAGCACA,MIR-218;AATGTGA,MIR-23A,MIR-23B;ALK_DN.V1_UP;APRELIKOVA_BRCA1_TARGETS;BACOLOD_RESISTANCE_TO_ALKYLATING_AGENTS_UP;BCAT_GDS748_UP;BENPORATH_NANOG_TARGETS;BENPORATH_NOS_TARGETS;BENPORATH_OCT4_TARGETS;BENPORATH_SOX2_TARGETS;BMI1_DN.V1_DN;BMI1_DN_MEL18_DN.V1_DN;BORLAK_LIVER_CANCER_EGF_UP;BROWNE_HCMV_INFECTION_20HR_UP;BURTON_ADIPOGENESIS_6;CAIRO_HEPATOBLASTOMA_DN;CARBON_OXYGEN_LYASE_ACTIVITY;CA…	Acetylation;Cellmembrane;Completeproteome;Cytoplasm;Directproteinsequencing;Lyase;Membrane;Metal-binding;Phosphoprotein;Referenceproteome;Zinc		10	10	10	60.8	60.8	60.8	29.032	0	55.909	4560700000	31	P00920	P00920	Carbonic anhydrase 2	Ca2	196
26.0339	25.4723	25.47	25.6587	anatomical structure development;anion transport;bicarbonate transport;biological regulation;carbon dioxide transport;cation homeostasis;cellular metabolic process;cellular process;chemical homeostasis;developmental process;establishment of localization;gas transport;homeostatic process;inorganic anion transport;ion homeostasis;ion transport;metabolic process;monovalent inorganic cation homeostas…	binding;carbonate dehydratase activity;carbon-oxygen lyase activity;catalytic activity;cation binding;hydro-lyase activity;ion binding;lyase activity;metal ion binding;transition metal ion binding;zinc ion binding	anchored to external side of plasma membrane;anchored to membrane;anchored to plasma membrane;apical plasma membrane;brush border membrane;cell part;cell projection membrane;cell projection part;cell surface;cytoplasmic part;cytoplasmic vesicle membrane;cytoplasmic vesicle part;endoplasmic reticulum;endoplasmic reticulum-Golgi intermediate compartment;extracellular membrane-bounded organelle;extr…	anatomical structure development;biological regulation;cellular metabolic process;cellular process;developmental process;establishment of localization;gas transport;homeostatic process;ion transport;metabolic process;one-carbon metabolic process;response to chemical stimulus;response to drug;response to endogenous stimulus;response to stimulus;small molecule metabolic process;transport	cell part;cell surface;endoplasmic reticulum;extracellular organelle;Golgi apparatus;intracellular membrane-bounded organelle;intracellular organelle;membrane;organelle;plasma membrane;vesicle	Nitrogen metabolism	Carb_anhydrase	BENPORATH_NANOG_TARGETS;BENPORATH_NOS_TARGETS;BENPORATH_OCT4_TARGETS;BENPORATH_SOX2_TARGETS;BOQUEST_STEM_CELL_DN;CARBON_OXYGEN_LYASE_ACTIVITY;CARBONATE_DEHYDRATASE_ACTIVITY;CELL_FRACTION;chr17q22;chr17q23;CTTTAAR_UNKNOWN;CTTTGA_V$LEF1_Q2;CUI_TCF21_TARGETS_2_UP;CYCLIN_D1_KE_.V1_UP;CYCLIN_D1_UP.V1_UP;DELACROIX_RAR_BOUND_ES;DELYS_THYROID_CANCER_DN;DEMAGALHAES_AGING_DN;ESC_J1_UP_LATE.V1_UP;ESC_V6.5_U…	3D-structure;Cellmembrane;Completeproteome;Disulfidebond;Glycoprotein;GPI-anchor;Lipoprotein;Lyase;Membrane;Metal-binding;Referenceproteome;Signal;Zinc		5	5	5	21.6	21.6	21.6	34.351	0	7.2274	747360000	13	Q64444	Q64444	Carbonic anhydrase 4	Ca4	954
24.5613	24.3695	23.8641	24.265	activation of protein kinase activity;biological regulation;cellular component assembly;cellular component organization;cellular component organization or biogenesis;cellular process;cellular response to stimulus;intracellular signal transduction;macromolecular complex assembly;macromolecular complex subunit organization;positive regulation of biological process;positive regulation of catalytic a…	binding;calcium ion binding;catalytic activity;cation binding;enzyme activator activity;enzyme binding;enzyme regulator activity;ion binding;kinase activator activity;kinase activity;kinase binding;kinase regulator activity;metal ion binding;phosphotransferase activity, alcohol group as acceptor;protein binding;protein kinase activator activity;protein kinase activity;protein kinase regulator act…	cell part;cytoplasm;extracellular membrane-bounded organelle;extracellular organelle;extracellular region part;extracellular vesicular exosome;intracellular part;macromolecular complex;membrane-bounded organelle;membrane-bounded vesicle;organelle;protein complex;vesicle	biological regulation;cellular component assembly;cellular component organization;cellular process;macromolecular complex assembly;protein complex assembly;regulation of protein modification process;response to stimulus;signal transduction	cell part;cytoplasm;extracellular organelle;macromolecular complex;organelle;protein complex;vesicle	mTOR signaling pathway	Mo25	AACGGTT,MIR-451;AATGTGA,MIR-23A,MIR-23B;ABDELMOHSEN_ELAVL4_TARGETS;ACTGTGA,MIR-27A,MIR-27B;AGCATTA,MIR-155;ATGCTGC,MIR-103,MIR-107;BLALOCK_ALZHEIMERS_DISEASE_DN;BMI1_DN.V1_DN;BRUINS_UVC_RESPONSE_LATE;CAGCTTT,MIR-320;CAGTATT,MIR-200B,MIR-200C,MIR-429;CATTTCA,MIR-203;CCGNMNNTNACG_UNKNOWN;CHEN_HOXA5_TARGETS_9HR_UP;CHIANG_LIVER_CANCER_SUBCLASS_UNANNOTATED_DN;chr2q37;COLDREN_GEFITINIB_RESISTANCE_DN;CR…	Completeproteome;Cytoplasm;Directproteinsequencing;Referenceproteome		4	4	4	12.3	12.3	12.3	39.842	0	5.2267	172140000	7	Q06138	Q06138	Calcium-binding protein 39	Cab39	755
27.361	26.8143	26.9115	27.0289	biological regulation;calcium ion transmembrane transport;calcium ion transport;cation transport;cellular process;divalent inorganic cation transport;divalent metal ion transport;establishment of localization;ion transmembrane transport;ion transport;metal ion transport;regulation of biological process;regulation of calcium ion transport;regulation of ion transport;regulation of localization;regu…	binding;calcium channel activity;calcium channel regulator activity;cation binding;cation channel activity;cation transmembrane transporter activity;channel activity;channel regulator activity;gated channel activity;ion binding;ion channel activity;ion transmembrane transporter activity;metal ion binding;passive transmembrane transporter activity;substrate-specific channel activity;substrate-spec…	calcium channel complex;cation channel complex;cell part;cytoplasmic part;endoplasmic reticulum;extracellular membrane-bounded organelle;extracellular organelle;extracellular region part;extracellular vesicular exosome;intracellular membrane-bounded organelle;intracellular organelle;intracellular part;ion channel complex;macromolecular complex;membrane part;membrane-bounded organelle;membrane-bou…	biological regulation;cellular process;establishment of localization;ion transport;regulation of transport;transmembrane transport;transport	cell part;endoplasmic reticulum;extracellular organelle;intracellular membrane-bounded organelle;intracellular organelle;macromolecular complex;organelle;protein complex;vesicle;voltage-gated calcium channel complex	Arrhythmogenic right ventricular cardiomyopathy (ARVC);Cardiac muscle contraction;Dilated cardiomyopathy;Hypertrophic cardiomyopathy (HCM);MAPK signaling pathway	Cache_1;VGCC_alpha2;VWA;VWA_N	ACEVEDO_FGFR1_TARGETS_IN_PROSTATE_CANCER_MODEL_DN;ATGCTGC,MIR-103,MIR-107;BENPORATH_NANOG_TARGETS;BENPORATH_NOS_TARGETS;BENPORATH_OCT4_TARGETS;BENPORATH_SOX2_TARGETS;CALCIUM_CHANNEL_ACTIVITY;CALCIUM_ION_TRANSPORT;CATION_CHANNEL_ACTIVITY;CATION_TRANSMEMBRANE_TRANSPORTER_ACTIVITY;CATION_TRANSPORT;CHANDRAN_METASTASIS_DN;chr7q21;CTTTGT_V$LEF1_Q2;DELASERNA_MYOD_TARGETS_UP;DI___TRI_VALENT_INORGANIC_CAT…	Alternativesplicing;Calcium;Calciumchannel;Calciumtransport;Completeproteome;Disulfidebond;Glycoprotein;Ionchannel;Iontransport;Membrane;Metal-binding;Referenceproteome;Signal;Transmembrane;Transmembranehelix;Transport;Voltage-gatedchannel		25	25	23	28.7	28.7	28	122.7	0	96.782	5303800000	72	O08532-4;O08532-5;O08532-3;O08532-2;O08532	O08532-4;O08532-5;O08532-3;O08532-2;O08532	Voltage-dependent calcium channel subunit alpha-2/delta-1;Voltage-dependent calcium channel subunit alpha-2-1;Voltage-dependent calcium channel subunit delta-1	Cacna2d1	68
25.8025	25.4457	25.4361	25.5614	anatomical structure development;biological regulation;calcium ion transmembrane transport;calcium ion transport;cation transport;cell development;cellular component organization;cellular component organization or biogenesis;cellular developmental process;cellular process;developmental process;divalent inorganic cation transport;divalent metal ion transport;establishment of localization;ion trans…	binding;calcium channel activity;calcium channel regulator activity;cation binding;cation channel activity;cation transmembrane transporter activity;channel activity;channel regulator activity;gated channel activity;ion binding;ion channel activity;ion transmembrane transporter activity;metal ion binding;passive transmembrane transporter activity;substrate-specific channel activity;substrate-spec…	calcium channel complex;cation channel complex;cell part;ion channel complex;macromolecular complex;membrane part;plasma membrane part;protein complex;voltage-gated calcium channel complex	anatomical structure development;biological regulation;cell development;cellular component organization;cellular process;developmental process;establishment of localization;ion transport;regulation of transport;transmembrane transport;transport	cell part;macromolecular complex;protein complex;voltage-gated calcium channel complex	Arrhythmogenic right ventricular cardiomyopathy (ARVC);Cardiac muscle contraction;Dilated cardiomyopathy;Hypertrophic cardiomyopathy (HCM);MAPK signaling pathway	Cache_1;VGCC_alpha2;VWA;VWA_N	ACTGCCT,MIR-34B;ACTGTAG,MIR-139;ATGGYGGA_UNKNOWN;BRUINS_UVC_RESPONSE_VIA_TP53_GROUP_A;CAGGTG_V$E12_Q6;CAGNYGKNAAA_UNKNOWN;CHARAFE_BREAST_CANCER_LUMINAL_VS_BASAL_UP;chr3p21;CTTTGA_V$LEF1_Q2;CTTTGTA,MIR-524;DEURIG_T_CELL_PROLYMPHOCYTIC_LEUKEMIA_DN;FARMER_BREAST_CANCER_APOCRINE_VS_LUMINAL;FARMER_BREAST_CANCER_BASAL_VS_LULMINAL;GCGNNANTTCC_UNKNOWN;GRADE_COLON_AND_RECTAL_CANCER_DN;GREGORY_SYNTHETIC_LE…	Alternativesplicing;Calcium;Calciumchannel;Calciumtransport;Completeproteome;Diseasemutation;Disulfidebond;Glycoprotein;Ionchannel;Iontransport;Membrane;Metal-binding;Referenceproteome;Signal;Transmembrane;Transmembranehelix;Transport;Voltage-gatedchannel		14	12	12	13.2	13.1	13.1	129.65	0	33.152	798620000	24	Q6PHS9-4;Q6PHS9-2;Q6PHS9-5;Q6PHS9;Q6PHS9-3;Q6PHS9-6	Q6PHS9-4;Q6PHS9-2;Q6PHS9-5;Q6PHS9;Q6PHS9-3;Q6PHS9-6	Voltage-dependent calcium channel subunit alpha-2/delta-2;Voltage-dependent calcium channel subunit alpha-2-2;Voltage-dependent calcium channel subunit delta-2	Cacna2d2	998
25.6479	24.8536	25.1157	25.2057	biological regulation;calcium ion transmembrane transport;calcium ion transport;cation transport;cellular process;divalent inorganic cation transport;divalent metal ion transport;establishment of localization;ion transmembrane transport;ion transport;metal ion transport;regulation of biological process;regulation of calcium ion transport;regulation of ion transport;regulation of localization;regu…	binding;calcium channel activity;calcium channel regulator activity;cation binding;cation channel activity;cation transmembrane transporter activity;channel activity;channel regulator activity;gated channel activity;ion binding;ion channel activity;ion transmembrane transporter activity;metal ion binding;passive transmembrane transporter activity;substrate-specific channel activity;substrate-spec…	calcium channel complex;cation channel complex;cell part;ion channel complex;macromolecular complex;membrane part;plasma membrane part;protein complex;voltage-gated calcium channel complex	biological regulation;cellular process;establishment of localization;ion transport;regulation of transport;transmembrane transport;transport	cell part;macromolecular complex;protein complex;voltage-gated calcium channel complex	Arrhythmogenic right ventricular cardiomyopathy (ARVC);Cardiac muscle contraction;Dilated cardiomyopathy;Hypertrophic cardiomyopathy (HCM);MAPK signaling pathway	Cache_1;VWA_N	AAAYRNCTG_UNKNOWN;AACTTT_UNKNOWN;ACTGTGA,MIR-27A,MIR-27B;ATF2_S_UP.V1_UP;CAGCTG_V$AP4_Q5;CAGGTA_V$AREB6_01;CAGGTG_V$E12_Q6;chr3p21;CTAWWWATA_V$RSRFC4_Q2;CTTTAAR_UNKNOWN;CTTTGT_V$LEF1_Q2;GATAAGR_V$GATA_C;GCANCTGNY_V$MYOD_Q6;GCTTGAA,MIR-498;GGCAGTG,MIR-324-3P;GSE11057_PBMC_VS_MEM_CD4_TCELL_UP;GSE1460_NAIVE_CD4_TCELL_ADULT_BLOOD_VS_THYMIC_STROMAL_CELL_DN;GSE17721_CPG_VS_GARDIQUIMOD_12H_BMDM_DN;GSE17…	Calcium;Calciumchannel;Calciumtransport;Completeproteome;Disulfidebond;Glycoprotein;Ionchannel;Iontransport;Membrane;Metal-binding;Phosphoprotein;Referenceproteome;Signal;Transmembrane;Transmembranehelix;Transport;Voltage-gatedchannel		10	10	10	11.5	11.5	11.5	122.78	0	24.809	733340000	27	Q9Z1L5	Q9Z1L5	Voltage-dependent calcium channel subunit alpha-2/delta-3;Voltage-dependent calcium channel subunit alpha-2-3;Voltage-dependent calcium channel subunit delta-3	Cacna2d3	1804
25.6068	25.4085	25.4101	25.4751	biological regulation;regulation of alpha-amino-3-hydroxy-5-methyl-4-isoxazole propionate selective glutamate receptor activity;regulation of biological process;regulation of cellular process;regulation of molecular function;regulation of receptor activity;regulation of response to stimulus;regulation of signal transduction;regulation of signaling	calcium channel activity;cation channel activity;cation transmembrane transporter activity;channel activity;gated channel activity;ion channel activity;ion transmembrane transporter activity;passive transmembrane transporter activity;substrate-specific channel activity;substrate-specific transmembrane transporter activity;substrate-specific transporter activity;transmembrane transporter activity;…	alpha-amino-3-hydroxy-5-methyl-4-isoxazolepropionic acid selective glutamate receptor complex;cell junction;cell part;cytoskeletal part;intracellular organelle part;intracellular part;ionotropic glutamate receptor complex;macromolecular complex;membrane;membrane part;organelle part;plasma membrane part;postsynaptic density;postsynaptic membrane;protein complex;receptor complex;synapse part;synapt…	biological regulation	cell part;macromolecular complex;membrane;protein complex;receptor complex	Arrhythmogenic right ventricular cardiomyopathy (ARVC);Cardiac muscle contraction;Dilated cardiomyopathy;Hypertrophic cardiomyopathy (HCM);MAPK signaling pathway	PMP22_Claudin	BENPORATH_ES_WITH_H3K27ME3;CCAWYNNGAAR_UNKNOWN;chr19q13;GRADE_COLON_CANCER_UP;GSE17721_PAM3CSK4_VS_GADIQUIMOD_16H_BMDM_UP;GSE17974_IL4_AND_ANTI_IL12_VS_UNTREATED_24H_ACT_CD4_TCELL_UP;GSE25087_TREG_VS_TCONV_ADULT_DN;GSE29615_DAY3_VS_DAY7_LAIV_FLU_VACCINE_PBMC_UP;KEGG_ARRHYTHMOGENIC_RIGHT_VENTRICULAR_CARDIOMYOPATHY_ARVC;KEGG_CARDIAC_MUSCLE_CONTRACTION;KEGG_DILATED_CARDIOMYOPATHY;KEGG_HYPERTROPHIC_C…	Calcium;Calciumchannel;Calciumtransport;Celljunction;Cellmembrane;Completeproteome;Ionchannel;Iontransport;Membrane;Postsynapticcellmembrane;Referenceproteome;Synapse;Transmembrane;Transmembranehelix;Transport;Voltage-gatedchannel		3	3	3	12.1	12.1	12.1	43.452	0	11.606	357140000	6	Q8VHW2	Q8VHW2	Voltage-dependent calcium channel gamma-8 subunit	Cacng8	1309
25.0526	23.8674	23.3229	24.081	aging;biological regulation;cardiac cell differentiation;cardiac muscle cell differentiation;cell differentiation;cellular developmental process;cellular process;cellular response to calcium ion;cellular response to chemical stimulus;cellular response to inorganic substance;cellular response to metal ion;cellular response to stimulus;developmental process;muscle cell differentiation;negative regu…	binding;identical protein binding;protein binding;protein dimerization activity;protein homodimerization activity	beta-catenin destruction complex;cell body;cell part;cell projection;cytoplasm;cytoplasmic part;extracellular membrane-bounded organelle;extracellular organelle;extracellular region part;extracellular vesicular exosome;intracellular organelle part;intracellular part;macromolecular complex;membrane-bounded organelle;membrane-bounded vesicle;membrane-enclosed lumen;neuron projection;nuclear envelop…	aging;biological regulation;cell differentiation;cellular process;developmental process;regulation of DNA metabolic process;response to chemical stimulus;response to endogenous stimulus;response to stimulus	cell body;cell part;cell projection;cytoplasm;extracellular organelle;macromolecular complex;neuron projection;nucleoplasm;organelle;protein complex;vesicle	Wnt signaling pathway	CS;SGS;Siah-Interact_N	BASAKI_YBX1_TARGETS_UP;BENPORATH_MYC_MAX_TARGETS;BERENJENO_TRANSFORMED_BY_RHOA_UP;BLALOCK_ALZHEIMERS_DISEASE_DN;BLALOCK_ALZHEIMERS_DISEASE_INCIPIENT_DN;BOYAULT_LIVER_CANCER_SUBCLASS_G123_UP;CHARAFE_BREAST_CANCER_LUMINAL_VS_BASAL_UP;CHICAS_RB1_TARGETS_GROWING;CHICAS_RB1_TARGETS_SENESCENT;CHNG_MULTIPLE_MYELOMA_HYPERPLOID_DN;chr1q24;DANG_BOUND_BY_MYC;DARWICHE_PAPILLOMA_RISK_HIGH_UP;DARWICHE_PAPILLOM…	3D-structure;Acetylation;Completeproteome;Cytoplasm;Directproteinsequencing;Nucleus;Phosphoprotein;Referenceproteome;Ublconjugationpathway		2	2	2	9.6	9.6	9.6	26.51	0	47.418	121180000	3	Q9CXW3	Q9CXW3	Calcyclin-binding protein	Cacybp	1516
26.0144	25.551	25.57	25.7118	anatomical structure development;anatomical structure morphogenesis;apoptosis;biological adhesion;biological regulation;bone development;brain development;calcium-independent cell-cell adhesion;cell adhesion;cell death;cell differentiation;cell growth;cell morphogenesis;cell recognition;cell-cell adhesion;cellular component assembly;cellular component assembly at cellular level;cellular component…	binding;identical protein binding;PDZ domain binding;protein binding;protein dimerization activity;protein domain specific binding;protein homodimerization activity;receptor binding	axon;axon part;basolateral plasma membrane;cell body fiber;cell junction;cell part;cell projection;cell projection part;cell-cell junction;clathrin-coated vesicle;coated vesicle;cytoplasmic membrane-bounded vesicle;cytoplasmic part;cytoplasmic vesicle;dendrite;extracellular membrane-bounded organelle;extracellular organelle;extracellular region part;extracellular vesicular exosome;integral to mem…	anatomical structure development;anatomical structure morphogenesis;biological adhesion;biological regulation;cell adhesion;cell death;cell differentiation;cell growth;cell morphogenesis;cell recognition;cellular component assembly;cellular component morphogenesis;cellular component organization;cellular process;death;detection of stimulus;developmental process;growth;immune system process;multic…	cell part;cell projection;cytoplasmic membrane-bounded vesicle;extracellular organelle;intracellular membrane-bounded organelle;intracellular organelle;membrane;neuron projection;organelle;plasma membrane;synapse;vesicle	Cell adhesion molecules (CAMs)	C2-set_2;V-set	AAAYWAACM_V$HFH4_01;AACTTT_UNKNOWN;AATGTGA,MIR-23A,MIR-23B;ACAGGGT,MIR-10A,MIR-10B;ACATATC,MIR-190;ACCTGTTG_UNKNOWN;ACEVEDO_NORMAL_TISSUE_ADJACENT_TO_LIVER_TUMOR_DN;ACTGTGA,MIR-27A,MIR-27B;ADAPTIVE_IMMUNE_RESPONSE;ADAPTIVE_IMMUNE_RESPONSE_GO_0002460;APOPTOSIS_GO;BASOLATERAL_PLASMA_MEMBRANE;BENPORATH_CYCLING_GENES;BERTUCCI_MEDULLARY_VS_DUCTAL_BREAST_CANCER_DN;BUYTAERT_PHOTODYNAMIC_THERAPY_STRESS_D…	Alternativesplicing;Apoptosis;Celladhesion;Celljunction;Cellmembrane;Completeproteome;Developmentalprotein;Differentiation;Disulfidebond;Glycoprotein;Immunity;Immunoglobulindomain;Membrane;Phosphoprotein;Referenceproteome;Repeat;Signal;Spermatogenesis;Synapse;Transmembrane;Transmembranehelix;Tumorsuppressor		5	5	5	18.2	18.2	18.2	45.779	0	27.431	815630000	20	Q8R5M8-4;Q8R5M8-5;Q8R5M8-3;Q8R5M8-2;Q8R5M8;Q8R5M8-7;Q8R5M8-6	Q8R5M8-4;Q8R5M8-5;Q8R5M8-3;Q8R5M8-2;Q8R5M8	Cell adhesion molecule 1	Cadm1	1279
28.0085	27.531	27.62	27.7198	anatomical structure development;biological adhesion;brain development;cell adhesion;cellular process;developmental process;organ development		axon;cell body membrane;cell junction;cell part;cell projection;cytoplasm;integral to membrane;intracellular part;intrinsic to membrane;membrane part;neuron projection;neuronal cell body membrane;plasma membrane part;synapse	anatomical structure development;biological adhesion;cell adhesion;cellular process;developmental process	cell part;cell projection;cytoplasm;neuron projection;synapse		C2-set_2;I-set;V-set	AAAYWAACM_V$HFH4_01;AAGCACA,MIR-218;AGCACTT,MIR-93,MIR-302A,MIR-302B,MIR-302C,MIR-302D,MIR-372,MIR-373,MIR-520E,MIR-520A,MIR-526B,MIR-520B,MIR-520C,MIR-520D;ATAACCT,MIR-154;ATGTTAA,MIR-302C;ATTCTTT,MIR-186;CAGCACT,MIR-512-3P;CAGCCTC,MIR-485-5P;CAGCTG_V$AP4_Q5;CAGGTA_V$AREB6_01;CAGGTG_V$E12_Q6;chr3p12;CTATGCA,MIR-153;CTCTGGA,MIR-520A,MIR-525;CTGCAGY_UNKNOWN;GATTGGY_V$NFY_Q6_01;GCACTTT,MIR-17-5P,MI…	3D-structure;Alternativesplicing;Celladhesion;Celljunction;Cellmembrane;Cellprojection;Completeproteome;Disulfidebond;Glycoprotein;Immunoglobulindomain;Membrane;Referenceproteome;Repeat;Signal;Synapse;Transmembrane;Transmembranehelix		8	8	8	22.5	22.5	22.5	43.517	0	24.639	3184000000	23	Q8BLQ9-3;Q8BLQ9-2;Q8BLQ9	Q8BLQ9-3;Q8BLQ9-2;Q8BLQ9	Cell adhesion molecule 2	Cadm2	1123
28.8022	28.2671	28.3198	28.463	biological adhesion;cell adhesion;cell-cell adhesion;cellular process;heterophilic cell-cell adhesion;homophilic cell adhesion;localization;macromolecule localization;protein localization	binding;identical protein binding;protein binding;protein dimerization activity;protein homodimerization activity	cell junction;cell part;cell-cell junction;integral to membrane;intrinsic to membrane;membrane;membrane part;plasma membrane	biological adhesion;cell adhesion;cellular process;localization	cell part;membrane;plasma membrane	Cell adhesion molecules (CAMs)	C2-set_2;V-set	AKT_UP_MTOR_DN.V1_DN;BENPORATH_SUZ12_TARGETS;BRUINS_UVC_RESPONSE_VIA_TP53_GROUP_A;CELL_CELL_ADHESION;CELL_JUNCTION;chr1q21;GAL_LEUKEMIC_STEM_CELL_DN;GGCAGAC,MIR-346;GGGCGGR_V$SP1_Q6;GSE10325_MYELOID_VS_LUPUS_MYELOID_UP;GSE17721_CTRL_VS_CPG_0.5H_BMDM_DN;GSE17721_CTRL_VS_LPS_2H_BMDM_DN;GSE17721_POLYIC_VS_GARDIQUIMOD_8H_BMDM_UP;GSE20715_0H_VS_6H_OZONE_LUNG_DN;GSE22886_CD8_VS_CD4_NAIVE_TCELL_DN;GSE39…	Calcium;Celladhesion;Celljunction;Cellmembrane;Completeproteome;Disulfidebond;Glycoprotein;Immunoglobulindomain;Membrane;Referenceproteome;Repeat;Signal;Transmembrane;Transmembranehelix		9	9	9	34.8	34.8	34.8	42.964	0	44.687	4198100000	30	Q99N28	Q99N28	Cell adhesion molecule 3	Cadm3	1429
26.2596	26.3947	26.2105	26.2883	biological adhesion;cell adhesion;cellular process		cell part;extracellular membrane-bounded organelle;extracellular organelle;extracellular region part;extracellular vesicular exosome;integral to membrane;intrinsic to membrane;membrane part;membrane-bounded organelle;membrane-bounded vesicle;organelle;vesicle	biological adhesion;cell adhesion;cellular process	cell part;extracellular organelle;organelle;vesicle		C2-set_2;V-set	AAGCCAT,MIR-135A,MIR-135B;AGGGCCA,MIR-328;ASTON_MAJOR_DEPRESSIVE_DISORDER_DN;BENPORATH_ES_WITH_H3K27ME3;chr19q13;CTTTGCA,MIR-527;DODD_NASOPHARYNGEAL_CARCINOMA_UP;FLECHNER_BIOPSY_KIDNEY_TRANSPLANT_OK_VS_DONOR_DN;GREGORY_SYNTHETIC_LETHAL_WITH_IMATINIB;GSE13411_NAIVE_VS_MEMORY_BCELL_UP;GSE13411_NAIVE_VS_SWITCHED_MEMORY_BCELL_UP;GSE1432_1H_VS_24H_IFNG_MICROGLIA_UP;GSE15733_BM_VS_SPLEEN_MEMORY_CD4_TCE…	Celladhesion;Completeproteome;Disulfidebond;Glycoprotein;Immunoglobulindomain;Membrane;Referenceproteome;Repeat;Signal;Transmembrane;Transmembranehelix;Tumorsuppressor		3	3	3	11.1	11.1	11.1	42.723	0	16.548	446580000	9	Q8R464	Q8R464	Cell adhesion molecule 4	Cadm4	1274
26.3705	25.7925	25.7755	25.9795	amine transport;biological regulation;catecholamine secretion;catecholamine transport;cell communication;cellular component assembly;cellular component assembly at cellular level;cellular component organization;cellular component organization at cellular level;cellular component organization or biogenesis;cellular component organization or biogenesis at cellular level;cellular macromolecular comp…	binding;cation binding;enzyme binding;ion binding;kinase binding;lipid binding;metal ion binding;protein binding;protein kinase binding	cell junction;cell part;cytoplasmic membrane-bounded vesicle;cytoplasmic part;cytoplasmic vesicle;cytoplasmic vesicle membrane;cytoplasmic vesicle part;intracellular membrane-bounded organelle;intracellular organelle;intracellular organelle part;intracellular part;membrane;membrane-bounded organelle;membrane-bounded vesicle;organelle;organelle membrane;organelle part;postsynaptic membrane;presyna…	amine transport;biological regulation;cell communication;cellular component assembly;cellular component organization;cellular macromolecular complex assembly;cellular process;establishment of localization;macromolecular complex assembly;organelle organization;protein complex assembly;protein transport;regulation of transport;response to external stimulus;response to extracellular stimulus;respons…	cell part;cytoplasmic membrane-bounded vesicle;intracellular membrane-bounded organelle;intracellular organelle;membrane;organelle;synapse;vesicle		DUF1041;PH	AACTTT_UNKNOWN;AAGCAAT,MIR-137;ATCTTGC,MIR-31;BLALOCK_ALZHEIMERS_DISEASE_DN;BROCKE_APOPTOSIS_REVERSED_BY_IL6;CAGCTG_V$AP4_Q5;CCANNAGRKGGC_UNKNOWN;CELLULAR_LOCALIZATION;CERVERA_SDHB_TARGETS_1_DN;CERVERA_SDHB_TARGETS_2;CHARAFE_BREAST_CANCER_LUMINAL_VS_MESENCHYMAL_UP;CHEN_METABOLIC_SYNDROM_NETWORK;CHESLER_BRAIN_HIGHEST_EXPRESSION;chr3p21;chr7q31;CONCANNON_APOPTOSIS_BY_EPOXOMICIN_DN;CORRE_MULTIPLE_MY…	Alternativesplicing;Calcium;Celljunction;Completeproteome;Cytoplasmicvesicle;Exocytosis;Lipid-binding;Membrane;Metal-binding;Phosphoprotein;Proteintransport;Referenceproteome;Synapse;Transport		20	20	20	19.4	19.4	19.4	152.66	0	52.119	1917500000	44	Q80TJ1-4;Q80TJ1;Q80TJ1-2;Q8BYR5-5;Q8BYR5-4;Q8BYR5-3;Q8BYR5;Q8BYR5-2;Q8BYR5-6	Q80TJ1-4;Q80TJ1;Q80TJ1-2	Calcium-dependent secretion activator 1	Cadps	1044
28.7994	28.4417	28.4592	28.5668	anatomical structure development;anatomical structure formation involved in morphogenesis;behavior;biological regulation;calcium ion homeostasis;cation homeostasis;cellular calcium ion homeostasis;cellular cation homeostasis;cellular chemical homeostasis;cellular divalent inorganic cation homeostasis;cellular homeostasis;cellular ion homeostasis;cellular metal ion homeostasis;cellular process;cel…	binding;calcium ion binding;cation binding;ion binding;lipid binding;metal ion binding;steroid binding;transition metal ion binding;vitamin binding;vitamin D binding;zinc ion binding	axon;cell body;cell part;cell projection;cytoplasm;cytoplasmic part;cytosol;dendrite;extracellular membrane-bounded organelle;extracellular organelle;extracellular region part;extracellular vesicular exosome;intracellular;intracellular membrane-bounded organelle;intracellular organelle;intracellular part;membrane-bounded organelle;membrane-bounded vesicle;neuron projection;neuronal cell body;nucl…	anatomical structure development;anatomical structure formation involved in morphogenesis;behavior;biological regulation;cellular homeostasis;cellular ion homeostasis;cellular process;developmental process;homeostatic process;multicellular organismal process;neurological system process;response to chemical stimulus;response to stimulus	cell body;cell part;cell projection;cytoplasm;cytosol;extracellular organelle;intracellular;intracellular membrane-bounded organelle;intracellular organelle;neuron projection;neuronal cell body;nucleus;organelle;synapse;vesicle	Endocrine and other factor-regulated calcium reabsorption	EF-hand_6;EF-hand_7	AACTTT_UNKNOWN;ACOSTA_PROLIFERATION_INDEPENDENT_MYC_TARGETS_DN;ATTCTTT,MIR-186;AZARE_NEOPLASTIC_TRANSFORMATION_BY_STAT3_DN;BENPORATH_NANOG_TARGETS;CAGGTG_V$E12_Q6;CAGNWMCNNNGAC_UNKNOWN;CAHOY_NEURONAL;CALCIUM_ION_BINDING;CATION_BINDING;chr8p11;DEMAGALHAES_AGING_DN;DORSAM_HOXA9_TARGETS_UP;FLECHNER_BIOPSY_KIDNEY_TRANSPLANT_REJECTED_VS_OK_DN;GGCCAGT,MIR-193A,MIR-193B;GSE17721_CTRL_VS_GARDIQUIMOD_4H_B…	Acetylation;Calcium;Completeproteome;Directproteinsequencing;Metal-binding;Referenceproteome;Repeat;VitaminD		11	11	10	41.8	41.8	37.5	29.994	0	40.566	2678000000	23	P12658	P12658	Calbindin	Calb1	270
26.8272	26.1175	26.2157	26.3868	biological regulation;calcium ion homeostasis;cation homeostasis;cellular calcium ion homeostasis;cellular cation homeostasis;cellular chemical homeostasis;cellular divalent inorganic cation homeostasis;cellular homeostasis;cellular ion homeostasis;cellular metal ion homeostasis;cellular process;chemical homeostasis;cytosolic calcium ion homeostasis;divalent inorganic cation homeostasis;homeostat…	binding;calcium ion binding;cation binding;ion binding;metal ion binding	cell junction;cell part;cell-cell junction;cytoplasm;gap junction;intracellular membrane-bounded organelle;intracellular organelle;intracellular part;membrane-bounded organelle;nucleus;organelle	biological regulation;cellular homeostasis;cellular ion homeostasis;cellular process;homeostatic process	cell part;cytoplasm;intracellular membrane-bounded organelle;intracellular organelle;nucleus;organelle		EF-hand_6;EF-hand_7	AACTTT_UNKNOWN;ACCAAAG,MIR-9;BANDRES_RESPONSE_TO_CARMUSTIN_MGMT_48HR_DN;chr16q22;CREIGHTON_ENDOCRINE_THERAPY_RESISTANCE_4;EGFR_UP.V1_DN;ERB2_UP.V1_DN;FURUKAWA_DUSP6_TARGETS_PCI35_DN;GSE14769_UNSTIM_VS_80MIN_LPS_BMDM_DN;GSE2826_WT_VS_BTK_KO_BCELL_UP;GSE360_CTRL_VS_B_MALAYI_LOW_DOSE_DC_UP;GSE360_CTRL_VS_M_TUBERCULOSIS_DC_UP;GSE360_L_DONOVANI_VS_M_TUBERCULOSIS_DC_UP;GSE36392_EOSINOPHIL_VS_MAC_IL25_T…	Calcium;Completeproteome;Directproteinsequencing;Metal-binding;Referenceproteome;Repeat		8	7	7	22.9	18.8	18.8	31.372	0	16.813	608570000	12	Q08331	Q08331	Calretinin	Calb2	764
[truncated: 946 more rows]

## Sheet: sheet2_Categories
1	2	3	average	C: GOBP name	C: GOMF name	C: GOCC name	C: GOBP slim name	C: GOCC slim name	C: KEGG name	C: Pfam	C: GSEA	C: Keywords	C: Corum	N: Peptides	N: Razor + unique peptides	N: Unique peptides	N: Sequence coverage [%]	N: Unique + razor sequence coverage [%]	N: Unique sequence coverage [%]	N: Mol. weight [kDa]	N: Q-value	N: Score	N: Intensity	N: MS/MS count	T: Protein IDs	T: Majority protein IDs	T: Protein names	T: Gene names	T: id		Category
[truncated: 82 more rows]

## Sheet: sheet3_vesiclepedia venn
																Vesiclepedia all
																Entpd2
																Pdcd6
																Slc25a5
																Thbs1
																Tsg101
																Ldha
																Tubb3
																Myl6b
																Psat1
																Actn4
																Pfn1
																Arf3
																Itga3
																C3
																Arf5
																Gm5138
																Vim
																Ahcy
																Serpine1
																Rps3
																Anxa5
																Fdps
																Anxa6
																Gnas
																Rab5c
																Rala
																Tuba1b
																Tuba1c
																Hbb-y
																Cdc42
																Psma2
																Ppic
																Slc3a2
																Rhob
																Tnc
																Arf6
																Edil3
																Rab10
[truncated: 218 more rows]
